# Supplementary material for: Comparative Enhancer Map of Cattle Muscle Genome Annotated by ATAC-Seq
Source: Front Vet Sci. 2021 Dec 15;8:782409. doi: 10.3389/fvets.2021.782409 (PMC8715921; doi:10.3389/fvets.2021.782409)
Supplement: Supplementary file 2 [file Data_Sheet_2.xlsx]

## Sheet: Table S1
	Table S1. Vector construction primers for 15 putative enhancers (UCD1.2)
	Putative enhancer	F(5'-3')	R(5'-3')	Length
	peak129	CGCGGATCCGAGCCATCGGCCTCTATTCC	ACGCGTCGACGTCCGTCACGTTTCACTTGGG	527bp
	peak339	CGCGGATCCACAACGGGGTGTGTGTGTAAATG	ACGCGTCGACCTGGAAGCTCCTCCCGTTGTTT	1052bp
	peak395	CGCGGATCCTAGGCCACTGCTACATAGGGG	ACGCGTCGACGAACTCGGACGTGAAGCG	466bp
	peak668	CGCGGATCCTCGCCGCACTACCCGAC	ACGCGTCGACAAGCCAATCTCACCCCTCAACAA	520bp
	peak852	CGCGGATCCCGCCCGCGATCTGCAT	ACGCGTCGACCTAGTTTCCTCTTGGCCCGA	901bp
	peak1053	CGCGGATCCCAGCAATTTCACTGTGGGGAG	ACGCGTCGACCGCTTACCGAGCCGTAG	800bp
	peak1277	CGCGGATCCGCTTACTGGGCCTTTCCACATTC	ACGCGTCGACCCTACCACTCTCCAAGGCATGTT	488bp
	peak2068	CGCGGATCCCCTTCTCCTTCCCTCTTCAGCAAC	ACGCGTCGACGGGAAGGCCTGAGGTTTCTCTTT	456bp
	peak2489	CGCGGATCCCCACCTGTTGATCTCCCCCTTC	ACGCGTCGACTTTTGAGGCCACCGAAAGTAACA	670bp
	peak2986	CGCGGATCCTCCAGAGATCGAGGCAGAAGG	ACGCGTCGACCACACACGGAGACCTGACAC	722bp
	peak3309	CGCGGATCCGAGGAGGAAGGAGGAGGTGAG	ACGCGTCGACCTTTCTAACCAGCAAGGGGGT	401bp
	peak3385	CGCGGATCCGTTGAGCAGGGAGTCAAAACAACA	ACGCGTCGACAAAGGTGTTTATTTGGAGGGCTGT	750bp
	peak3959	CGCGGATCCATGGGGGCTGATTCTGGAGTAG	ACGCGTCGACGTGGAGCCGAACTTGAGGAAAA	390bp
	peak4034	CGCGGATCCCCCATGTTGAGCAGTTGGCTT	ACGCGTCGACCCTGTACCCCGAGAAGGGTG	836bp
	peak4218	CGCGGATCCGAAAGCAGGGTGGACTGGTAA	ACGCGTCGACGCTGGCTATGCCCTGTTATGT	843bp

## Sheet: Table S2
	Table S2. A total of 2,515 promoter peaks in DAR (UCD1.2)
	Peak	Gene	Location (ARS-UCD1.2)	C-6-2_lambda	C-6-2_raw	D-1-1_lambda	D-1-1_raw	T-6-2_lambda	T-6-2_raw	T-7-1_lambda	T-7-1_raw	C-6-2	D-1-1	T-6-2	T-7-1	baseMean	log2FoldChange	lfcSE	pvalue
	embryo	RCAN1	chr1:990569-991075	0.11035	0.24106	0.08952	0.0988	0.09147	0.5201	0.10361	0.53845	24.9457	12.7344	47.9839	40.5951	31.5648	1.23456	0.596473	0.0384745
	embryo	MRPS6	chr1:1455038-1455400	0.08952	0.13392	0.08952	0.11855	0.09003	0.82499	0.10101	0.94693	16.6305	15.0497	77.9739	74.0264	45.9201	2.2627	0.511781	9.81426e-06
	embryo	GART	chr1:1985574-1986217	0.08952	0.05357	0.08952	0.21735	0.10832	0.75325	0.10398	1.1326	5.93946	27.784	59.1231	85.9661	44.7032	2.10173	0.596718	0.000428056
	embryo	TMEM50B	chr1:2046481-2046902	0.11571	0.45533	0.08952	0.21735	0.17325	1.91899	0.20424	1.94956	46.3278	27.784	94.2541	75.6184	60.9961	1.19741	0.438148	0.00627824
	embryo	HUNK	chr1:3629932-3630249	0.10981	0.21427	0.08952	0.19759	0.15531	1.32715	0.16599	1.31827	22.5699	25.4687	72.8328	62.8826	45.9385	1.49741	0.487065	0.00210965
	embryo	SCAF4	chr1:3760043-3760749	0.11731	0.29462	0.08952	0.27663	0.23315	3.13854	0.28259	4.15905	29.6973	34.73	114.819	117.009	74.0639	1.84678	0.394243	2.80827e-06
	embryo	TIAM1	chr1:3966398-3967315	0.08952	0.02678	0.08952	0.13831	0.10366	0.68151	0.13108	1.1883	2.37578	17.365	55.6956	71.6384	36.7687	2.68365	0.666981	5.73224e-05
	embryo	USP16	chr1:7154763-7155466	0.08952	0.10714	0.08952	0.15807	0.08952	0.71738	0.08952	0.63129	13.0668	19.6804	68.5485	55.7188	39.2536	1.92182	0.547275	0.0004454
	embryo	USP16	chr1:7154763-7155497	0.08952	0.21427	0.08952	0.19759	0.10761	0.80705	0.09841	0.89123	27.3215	25.4687	63.4073	71.6384	46.959	1.35576	0.477271	0.00450209
	embryo	RWDD2B	chr1:7158983-7159474	0.08952	0.32141	0.08952	0.17783	0.09254	0.71738	0.1166	1.0769	41.5762	21.9957	65.9779	73.2304	50.6951	1.13285	0.478868	0.0179973
	embryo	ADAMTS5	chr1:9440753-9441066	0.08952	0.1607	0.08952	0.13831	0.08952	0.43043	0.11177	0.70555	20.1942	17.365	41.1291	50.1469	32.2088	1.28225	0.57353	0.0253699
	embryo	ADAMTS1	chr1:9583334-9583995	0.08952	0.1607	0.09524	0.21735	0.12626	0.4663	0.17899	1.96812	20.1942	25.4687	30.8468	86.7621	40.8179	1.3667	0.589725	0.0204756
	embryo	ATP5PF	chr1:10691167-10691845	0.08952	0.18749	0.08952	0.11855	0.099	0.55597	0.09135	0.55702	23.7578	15.0497	47.9839	47.759	33.6376	1.30424	0.567764	0.0216097
	embryo	CADM2	chr1:32826868-32827438	0.08952	0.42855	0.08952	0.11855	0.08952	0.62771	0.08952	1.09547	55.8309	15.0497	59.9799	97.1099	56.9926	1.15151	0.539194	0.0327117
	embryo	CHMP2B	chr1:35381070-35381409	0.10124	0.18749	0.08952	0.15807	0.1155	1.02227	0.17676	2.00526	21.3821	19.6804	75.4033	89.9461	51.6029	2.0105	0.476622	2.46217e-05
	embryo	EPHA6	chr1:40973510-40974805	0.08952	0.21427	0.08952	0.17783	0.08952	0.80705	0.08952	0.68699	27.3215	21.9957	77.117	60.4947	46.7322	1.48037	0.48795	0.0024146
	embryo	ARL6	chr1:42010301-42010968	0.08952	0.18749	0.08952	0.03952	0.10904	0.41249	0.13443	1.1326	23.7578	4.63067	31.7037	66.8626	31.7387	1.80113	0.706402	0.0107808
	embryo	ST3GAL6	chr1:43023864-43024550	0.08952	0.13392	0.08952	0.0988	0.12626	0.60977	0.12032	1.1326	16.6305	12.7344	41.1291	74.8224	36.3291	1.98397	0.590972	0.000787549
	embryo	ST3GAL6	chr1:43024048-43024569	0.09214	0.21427	0.08952	0.23711	0.08952	0.62771	0.08952	0.76126	27.3215	30.0994	59.9799	67.6585	46.2648	1.15255	0.476493	0.0155708
	embryo	FILIP1L	chr1:44142677-44143002	0.08999	0.45533	0.08952	0.37542	0.1198	1.36302	0.17453	2.80365	59.3946	47.4644	96.8247	127.357	82.7602	1.07049	0.370995	0.00390849
	embryo	TFG	chr1:45155740-45156206	0.08952	0.10714	0.08952	0.03952	0.08952	0.34076	0.08952	0.40848	13.0668	4.63067	32.5605	35.8192	21.5193	1.95393	0.751349	0.0093072
	embryo	NXPE3	chr1:46110327-46111174	0.08952	0.18749	0.08952	0.07904	0.08952	0.4663	0.08952	0.46418	23.7578	9.26135	44.5565	40.5951	29.5427	1.36911	0.632863	0.0305141
	embryo	NXPE3	chr1:46110327-46111309	0.08952	0.21427	0.08952	0.4347	0.1033	1.0402	0.15671	2.71081	27.3215	55.5681	85.6856	136.909	76.3711	1.42451	0.433212	0.00100808
	embryo	ALCAM	chr1:49930459-49931037	0.08952	0.1607	0.08952	0.13831	0.09577	0.59184	0.08952	0.51988	20.1942	17.365	52.2682	46.167	33.9986	1.39008	0.55976	0.0130152
	embryo	CBLB	chr1:50480552-50481886	0.08952	0.26784	0.08952	0.3359	0.08952	0.84292	0.11623	1.63391	34.4489	42.8337	80.5445	111.438	67.3162	1.31313	0.413853	0.00150907
	embryo	CBLB	chr1:50480600-50481886	0.08952	0.21427	0.0905	0.53349	0.14993	1.66791	0.18159	2.82222	27.3215	67.1448	95.111	123.377	78.2386	1.20835	0.431195	0.00507359
	embryo	BBX	chr1:52132884-52133670	0.08952	0.29462	0.08952	0.07904	0.0972	0.66358	0.13034	1.15117	38.0125	9.26135	58.2662	70.0465	43.8966	1.4441	0.581311	0.012984
	embryo	BBX	chr1:52214353-52214642	0.08952	0.24106	0.09721	0.3359	0.09613	0.60977	0.14928	1.68962	30.8852	39.3607	53.9819	89.9461	53.5435	1.03583	0.468973	0.0271946
	embryo	TAGLN3	chr1:56759072-56759547	0.08952	0.32141	0.08952	0.31614	0.09434	1.23748	0.08952	0.83552	41.5762	40.5184	112.248	74.0264	67.0923	1.18083	0.416335	0.00456481
	embryo	CD200	chr1:57105446-57105705	0.08952	0.08035	0.08952	0.07904	0.08952	0.41249	0.08952	0.53845	9.50313	9.26135	39.4154	47.759	26.4847	2.21661	0.668927	0.000920795
	embryo	SPICE1	chr1:58199740-58200102	0.09321	0.32141	0.08952	0.0988	0.10402	0.68151	0.10843	1.244	40.3883	12.7344	55.6956	90.742	49.8901	1.46668	0.547738	0.00741298
	embryo	NAA50	chr1:58433635-58434035	0.08952	0.13392	0.08952	0.0988	0.08952	0.53803	0.11809	1.0212	16.6305	12.7344	51.4114	68.4545	37.3077	2.03119	0.564526	0.000320624
	embryo	GRAMD1C	chr1:58518587-58519027	0.08952	0.02678	0.08952	0.15807	0.10653	0.59184	0.08952	0.89123	2.37578	19.6804	47.1271	78.8023	36.9964	2.51162	1.2314	0.0413849
	embryo	ZDHHC23	chr1:58618513-58619419	0.08952	0.10714	0.08952	0.13831	0.10689	0.68151	0.10843	0.81696	13.0668	17.365	53.9819	59.6987	36.0281	1.90055	0.562961	0.000735502
	embryo	IGSF11	chr1:63892675-63893275	0.08952	0.10714	0.08952	0.23711	0.08952	0.55597	0.08952	0.53845	13.0668	30.0994	53.1251	47.759	36.0126	1.22213	0.571545	0.0324934
	embryo	B4GALT4	chr1:64049258-64049761	0.08952	0.13392	0.08952	0.21735	0.11729	0.59184	0.09284	1.11403	16.6305	27.784	42.8428	94.7219	45.4948	1.63143	0.553598	0.00320909
	embryo	B4GALT4	chr1:64049875-64050227	0.08952	0.24106	0.08952	0.19759	0.1094	1.094	0.08952	0.90979	30.8852	25.4687	85.6856	80.3943	55.6084	1.55975	0.445453	0.00046267
	embryo	TMEM39A	chr1:64240205-64240841	0.08952	0.18749	0.08952	0.25687	0.11586	0.68151	0.15448	1.98669	23.7578	32.4147	49.6976	101.886	51.939	1.43316	0.50575	0.0046007
	embryo	GPR156	chr1:65046203-65046934	0.08952	0.13392	0.08952	0.03952	0.09147	0.32282	0.10769	1.1883	16.6305	4.63067	29.99	87.5581	34.7023	2.47286	0.709043	0.000487374
	embryo	STXBP5L	chr1:65607295-65608244	0.08952	0.18749	0.08952	0.07904	0.10761	0.4663	0.15931	1.09547	23.7578	9.26135	36.8448	54.1268	30.9977	1.46588	0.631813	0.0203342
	embryo	GOLGB1	chr1:66226199-66226949	0.08952	0.10714	0.08952	0.3359	0.08952	0.68151	0.08952	0.68699	13.0668	42.8337	65.121	60.4947	45.3791	1.16529	0.549925	0.0340904
	embryo	KPNA1	chr1:66943837-66944557	0.08952	0.18749	0.08952	0.13831	0.10115	0.78912	0.10026	0.94693	23.7578	17.365	66.8348	74.8224	45.695	1.78591	0.499673	0.000351365
	embryo	KALRN	chr1:68433662-68434220	0.08952	0.13392	0.08952	0.0988	0.11944	0.48423	0.11846	0.59415	16.6305	12.7344	34.2742	39.7991	25.8596	1.33627	0.639974	0.0367977
	adult	KALRN	chr1:69002972-69003318	0.11142	2.14273	0.15728	2.8453	0.16285	3.21027	0.23543	3.54634	228.075	208.38	168.801	119.397	181.163	-0.600205	0.262825	0.0223911
	embryo	ZNF148	chr1:69812445-69812886	0.08952	0.1607	0.08952	0.0988	0.12124	0.68151	0.11177	0.44561	20.1942	12.7344	47.9839	31.0433	27.9889	1.26297	0.632238	0.0457586
	embryo	ZNF148	chr1:69827240-69827780	0.09321	0.24106	0.08952	0.17783	0.10545	0.82499	0.13925	1.67105	29.6973	21.9957	66.8348	95.5179	53.5114	1.65318	0.471158	0.000450215
	embryo	OSBPL11	chr1:70052986-70053721	0.08952	0.08035	0.08952	0.17783	0.08952	0.4663	0.08952	0.83552	9.50313	21.9957	44.5565	74.0264	37.5204	1.91111	0.594534	0.0013069
	embryo	RUBCN	chr1:70384342-70384718	0.08952	0.18749	0.08952	0.19759	0.11263	0.93259	0.09469	1.44824	23.7578	25.4687	70.2622	120.989	60.1195	1.95914	0.467505	2.78191e-05
	embryo	TFRC	chr1:70679525-70680298	0.09803	0.26784	0.08952	0.23711	0.08952	0.55597	0.09172	0.77982	32.0731	30.0994	53.1251	67.6585	45.739	0.959148	0.479417	0.0454295
	adult	PCYT1A	chr1:70876998-70877598	0.12374	0.6696	0.16716	0.79036	0.16894	0.4663	0.25437	0.85409	64.1462	54.4104	23.1351	26.2674	41.9898	-1.26174	0.493974	0.0106415
	embryo	SENP5	chr1:71355613-71356135	0.08952	0.21427	0.08952	0.29639	0.11944	1.11194	0.11512	1.59678	27.3215	38.2031	79.6876	109.846	63.7644	1.53224	0.43189	0.000388531
	embryo	PIGZ	chr1:71440549-71440769	0.08952	0.37498	0.08952	0.3359	0.08952	1.094	0.08952	0.77982	48.7036	42.8337	104.536	69.2505	66.3311	0.92385	0.415164	0.0260634
	embryo	DLG1	chr1:71781020-71782112	0.08952	0.21427	0.08952	0.13831	0.08952	0.32282	0.08952	0.87266	27.3215	17.365	30.8468	77.2103	38.1859	1.27733	0.595518	0.0319609
	adult	PPP1R2	chr1:72099919-72100364	0.09482	1.12493	0.14503	1.64	0.10832	0.9864	0.18939	1.74532	140.171	130.817	77.9739	73.2304	105.548	-0.841984	0.31367	0.00726824
	embryo	FAM43A	chr1:72863358-72863890	0.08952	0.1607	0.08952	0.07904	0.09577	0.5739	0.08952	0.42705	20.1942	9.26135	50.5545	37.4112	29.3553	1.57995	0.635026	0.0128464
	embryo	ATP13A3	chr1:73047931-73048532	0.08952	0.1607	0.08952	0.17783	0.08952	0.37662	0.08952	0.89123	20.1942	21.9957	35.9879	78.8023	39.245	1.44589	0.569722	0.0111527
	embryo	IL1RAP	chr1:76723297-76723812	0.08952	0.05357	0.08952	0.11855	0.08952	0.5201	0.08952	0.55702	5.93946	15.0497	49.6976	49.3509	30.0094	2.23489	0.650905	0.000595801
	embryo	P3H2	chr1:77129993-77130290	0.08952	0.08035	0.08952	0.13831	0.08952	0.64564	0.08952	0.57558	9.50313	17.365	61.6936	50.9429	34.8762	2.06481	0.590195	0.000467837
	embryo	LPP	chr1:79193872-79194286	0.08952	0.08035	0.08952	0.15807	0.08952	0.43043	0.08952	0.81696	9.50313	19.6804	41.1291	72.4344	35.6868	1.95928	0.607421	0.00125725
	embryo	RFC4	chr1:80452348-80453054	0.08952	0.18749	0.08952	0.11855	0.08952	0.41249	0.10323	1.09547	23.7578	15.0497	39.4154	84.3742	40.6493	1.67678	0.574036	0.00348873
	embryo	IGF2BP2	chr1:81401178-81401509	0.08952	0.21427	0.08952	0.07904	0.09469	0.68151	0.08952	0.46418	27.3215	9.26135	60.8368	40.5951	34.5037	1.47304	0.615828	0.0167583
	embryo	MAP3K13	chr1:81808712-81809090	0.08952	0.1607	0.08952	0.11855	0.08952	0.5739	0.08952	0.42705	20.1942	15.0497	54.8388	37.4112	31.8735	1.38786	0.590522	0.0187618
	embryo	VPS8	chr1:82406462-82406914	0.08952	0.10714	0.08952	0.15807	0.08952	0.55597	0.08952	0.55702	13.0668	19.6804	53.1251	49.3509	33.8058	1.64416	0.574329	0.00419984
	embryo	EIF4G1	chr1:82872557-82872938	0.08952	0.1607	0.08952	0.05928	0.09756	0.4663	0.08952	0.51988	20.1942	6.94601	40.2722	46.167	28.3948	1.6749	0.659108	0.0110486
	embryo	DVL3	chr1:82996729-82997190	0.08952	0.21427	0.08952	0.07904	0.08967	0.37662	0.08952	0.59415	27.3215	9.26135	35.9879	52.5349	31.2764	1.27867	0.636464	0.0445341
	embryo	ABCC5	chr1:83122548-83123003	0.08952	0.08035	0.08952	0.11855	0.08952	0.4663	0.08952	0.87266	9.50313	15.0497	44.5565	77.2103	36.5799	2.30975	0.603561	0.000129787
	adult	ABCC5	chr1:83124630-83124965	0.31712	11.4904	0.43826	14.5229	0.29126	10.4917	0.37469	12.4215	430.017	383.188	308.468	263.47	346.286	-0.508267	0.191939	0.0080953
	embryo	YEATS2	chr1:83416150-83416848	0.08952	0.26784	0.08952	0.11855	0.08952	0.80705	0.08952	0.96549	34.4489	15.0497	77.117	85.1702	52.9464	1.71594	0.491599	0.000482083
	embryo	PEX5L	chr1:87028437-87028983	0.09482	0.83031	0.14306	1.36337	0.21844	3.76624	0.22466	4.95744	103.347	109.978	147.379	175.116	133.955	0.596718	0.286305	0.0371418
	embryo	GNB4	chr1:87648096-87648429	0.08952	0.1607	0.08952	0.15807	0.08952	0.4663	0.08952	0.57558	20.1942	19.6804	44.5565	50.9429	33.8435	1.26059	0.556635	0.0235338
	embryo	MFN1	chr1:87764364-87765067	0.08952	0.13392	0.08952	0.15807	0.08952	0.4663	0.09803	0.87266	16.6305	19.6804	44.5565	70.8425	37.9275	1.66898	0.556024	0.00268534
	embryo	KCNMB3	chr1:87794584-87794813	0.08952	0.21427	0.08952	0.21735	0.11514	0.91466	0.13554	1.80102	27.3215	27.784	67.6916	105.07	56.9667	1.64975	0.459715	0.000332424
	embryo	ZMAT3	chr1:88005747-88006221	0.08952	0.32141	0.08952	0.25687	0.10725	0.93259	0.14965	1.85672	41.5762	32.4147	73.6896	98.7019	61.5956	1.22197	0.427802	0.00428499
	adult	TBL1XR1	chr1:90029677-90030057	0.18106	1.04458	0.22407	1.44241	0.15675	0.4663	0.17676	0.50131	67.7098	74.0908	24.8488	22.2875	47.2342	-1.58997	0.470209	0.00072114
	embryo	FNDC3B	chr1:95478748-95479568	0.08952	0.10714	0.08952	0.13831	0.08952	0.77118	0.1062	1.48538	13.0668	17.365	73.6896	110.642	53.6908	2.59843	0.507318	3.02472e-07
	embryo	FNDC3B	chr1:95479715-95480129	0.08952	0.08035	0.08952	0.0988	0.08952	0.39456	0.09098	0.51988	9.50313	12.7344	37.7017	45.371	26.3275	1.90084	0.65701	0.00381385
	embryo	EIF5A2	chr1:96540641-96541350	0.08952	0.29462	0.08952	0.11855	0.08952	0.55597	0.08952	0.94693	38.0125	15.0497	53.1251	83.5782	47.4414	1.36879	0.534557	0.0104487
	embryo	ACTRT3	chr1:97604055-97604698	0.08952	0.29462	0.08952	0.0988	0.10868	0.66358	0.14	1.65248	38.0125	12.7344	52.2682	93.926	49.2353	1.53042	0.553248	0.00567048
	embryo	ZBBX	chr1:100081375-100081811	0.08952	0.42855	0.08971	0.51373	0.11227	1.23748	0.1697	2.67368	55.8309	65.9871	94.2541	124.969	85.2604	0.848222	0.36228	0.0192145
	embryo	NMD3	chr1:106186064-106186798	0.08952	0.24106	0.08952	0.15807	0.09469	0.68151	0.09803	0.59415	30.8852	19.6804	60.8368	47.759	39.7903	1.1032	0.525786	0.0358883
	embryo	B3GALNT1	chr1:106346085-106346841	0.08952	0.24106	0.08952	0.29639	0.08952	0.39456	0.1296	1.72675	30.8852	38.2031	37.7017	105.866	53.1639	1.0571	0.529764	0.0459967
	embryo	IFT80	chr1:107078811-107079159	0.08952	0.08035	0.08952	0.25687	0.09111	0.60977	0.08952	0.94693	9.50313	32.4147	56.5525	83.5782	45.5121	1.73884	0.566703	0.00215255
	embryo	RSRC1	chr1:109413368-109413811	0.08952	0.13392	0.08952	0.19759	0.13272	0.75325	0.13554	1.20687	16.6305	25.4687	47.9839	70.8425	40.2314	1.49684	0.538205	0.00541651
	embryo	P2RY1	chr1:114910259-114910673	0.08952	0.26784	0.08952	0.13831	0.08952	0.64564	0.08952	0.59415	34.4489	17.365	61.6936	52.5349	41.5106	1.14186	0.527406	0.0303846
	adult	TSC22D2	chr1:117718090-117718754	0.15695	1.31242	0.29085	3.02313	0.09541	0.21521	0.09321	0.24137	98.595	119.24	18.8508	19.8996	64.1463	-2.49063	0.429342	6.59112e-09
	embryo	PFN2	chr1:118212784-118213408	0.08952	0.26784	0.09761	0.39518	0.12231	1.32715	0.10101	0.96549	34.4489	46.3067	92.5404	75.6184	62.2286	1.05665	0.420289	0.0119332
	embryo	WWTR1	chr1:118496246-118496588	0.08952	0.08035	0.08952	0.0988	0.08952	0.41249	0.08952	1.0769	9.50313	12.7344	39.4154	95.5179	39.2927	2.60186	0.628343	3.4605e-05
	embryo	HLTF	chr1:119073981-119074413	0.10714	0.53568	0.08952	0.25687	0.12877	1.27335	0.12589	1.52251	58.2067	32.4147	83.9719	95.5179	67.5278	0.987868	0.419431	0.01851
	adult	ZIC4	chr1:120901067-120901345	0.12267	0.72317	0.19206	1.26458	0.10689	0.41249	0.12774	0.53845	68.8977	75.2484	32.5605	33.4313	52.5345	-1.12714	0.439297	0.0102941
	embryo	PLSCR2	chr1:121946000-121946616	0.08952	0.10714	0.08952	0.07904	0.08952	0.35869	0.09024	0.46418	13.0668	9.26135	34.2742	40.5951	24.2994	1.74734	0.676728	0.00982175
	embryo	PLSCR4	chr1:122257244-122257865	0.08999	0.18749	0.08952	0.19759	0.08952	0.43043	0.08952	0.74269	23.7578	25.4687	41.1291	65.2706	38.9066	1.11333	0.533673	0.0369631
	embryo	PLOD2	chr1:122349650-122350294	0.10767	0.1607	0.11026	0.0988	0.08952	0.39456	0.08952	0.35278	16.6305	9.26135	37.7017	31.0433	23.6592	1.40998	0.68174	0.0386208
	embryo	CHST2	chr1:125875150-125875647	0.08952	0.53568	0.08952	0.4347	0.11227	1.34509	0.08952	1.48538	70.0856	55.5681	101.966	131.337	89.7392	0.894222	0.354979	0.011766
	embryo	ZBTB38	chr1:127576078-127576631	0.08952	0.26784	0.08952	0.11855	0.10904	0.78912	0.10063	0.92836	34.4489	15.0497	61.6936	73.2304	46.1056	1.44954	0.518768	0.00520277
	embryo	SPSB4	chr1:127917935-127918409	0.08952	0.10714	0.08952	0.11855	0.08952	0.75325	0.08952	0.46418	13.0668	15.0497	71.9759	40.5951	35.1719	1.99922	0.596227	0.000799069
	embryo	CEP70	chr1:130504983-130505416	0.08952	0.10714	0.08952	0.17783	0.08952	0.35869	0.08952	0.57558	13.0668	21.9957	34.2742	50.9429	30.0699	1.28095	0.612506	0.0364987
	embryo	DZIP1L	chr1:131015097-131015521	0.08952	0.1607	0.08952	0.19759	0.11801	0.86086	0.12291	1.15117	20.1942	25.4687	61.6936	74.0264	45.3457	1.57134	0.49515	0.00150637
	embryo	MSL2	chr1:133082387-133083332	0.0916	0.08035	0.08952	0.11855	0.09469	0.37662	0.09024	0.48275	9.50313	15.0497	33.4174	42.1871	25.0393	1.62175	0.667132	0.0150605
	embryo	MSL2	chr1:133083570-133083935	0.10553	0.24106	0.09366	0.25687	0.13953	0.9864	0.11475	1.15117	26.1336	31.257	59.9799	79.5983	49.2422	1.28258	0.472847	0.00667849
	embryo	PPP2R3A	chr1:133349548-133350254	0.08952	0.24106	0.08952	0.0988	0.08952	0.4663	0.08952	0.70555	30.8852	12.7344	44.5565	62.0867	37.5657	1.29307	0.574146	0.0243125
	embryo	EPHB1	chr1:134552935-134553422	0.08952	0.1607	0.08952	0.11855	0.09182	0.43043	0.08952	0.57558	20.1942	15.0497	39.4154	50.9429	31.4005	1.36011	0.58771	0.0206538
	embryo	TOPBP1	chr1:135753099-135753816	0.08952	0.24106	0.08952	0.15807	0.08952	0.55597	0.08952	0.66842	30.8852	19.6804	53.1251	58.9027	40.6483	1.14931	0.517301	0.0263001
	embryo	TMEM108	chr1:136418600-136419178	0.08952	0.26784	0.08952	0.25687	0.08952	0.75325	0.08952	0.64985	34.4489	32.4147	71.9759	57.3108	49.0376	0.950616	0.463133	0.0401136
	embryo	ATP2C1	chr1:138995911-138997426	0.08952	0.02678	0.08952	0.0988	0.08952	0.37662	0.08952	0.55702	2.37578	12.7344	35.9879	49.3509	25.1123	2.49274	0.757856	0.00100475
	adult	ATP2C1	chr1:139026605-139027223	0.08952	0.48211	0.08952	0.29639	0.08952	0.32282	0.08952	0.12997	62.9583	38.2031	30.8468	11.1438	35.788	-1.27326	0.604141	0.035069
	embryo	LCA5L	chr1:139512114-139512704	0.08952	0.10714	0.08952	0.0988	0.09111	0.48423	0.08952	0.50131	13.0668	12.7344	45.4134	43.7791	28.7484	1.78946	0.619567	0.00387393
	embryo	C2CD2	chr1:142204745-142205253	0.08952	0.13392	0.08952	0.07904	0.08952	0.4663	0.08952	0.40848	16.6305	9.26135	44.5565	35.8192	26.5669	1.63556	0.653484	0.0123203
	embryo	ZBTB21	chr1:142253575-142253887	0.08952	0.1607	0.08952	0.11855	0.11084	0.75325	0.08952	0.57558	20.1942	15.0497	57.4093	50.9429	35.899	1.62093	0.554805	0.00348214
	embryo	SIK1	chr1:143523775-143524619	0.08952	0.1607	0.08952	0.07904	0.08952	0.5739	0.08952	0.61272	20.1942	9.26135	54.8388	54.1268	34.6053	1.88997	0.59154	0.00139828
	embryo	CSTB	chr1:143850314-143851041	0.08952	0.21427	0.08952	0.0988	0.08952	0.5739	0.09581	1.31827	27.3215	12.7344	54.8388	109.05	50.9861	2.03656	0.540801	0.000165997
	embryo	TRAPPC10	chr1:144057786-144058280	0.08952	0.10714	0.08952	0.0988	0.08952	0.60977	0.08952	0.35278	13.0668	12.7344	58.2662	31.0433	28.7777	1.78965	0.647467	0.00570829
	adult	LRRC3	chr1:144424098-144424563	0.10499	0.40176	0.1395	0.57301	0.08952	0.17934	0.09246	0.27851	45.1399	47.4644	17.1371	23.8795	33.4052	-1.17269	0.553864	0.0342359
	embryo	ADARB1	chr1:144937321-144937887	0.08952	0.13392	0.08952	0.11855	0.08952	0.41249	0.08952	0.55702	16.6305	15.0497	39.4154	49.3509	30.1116	1.48754	0.598891	0.0129979
	embryo	SLC19A1	chr1:145325199-145325704	0.08952	0.10714	0.08952	0.17783	0.08952	0.41249	0.08952	0.55702	13.0668	21.9957	39.4154	49.3509	30.9572	1.33922	0.597948	0.0251109
	embryo	COL6A2	chr1:145806854-145807222	0.08952	0.24106	0.08952	0.17783	0.08952	0.96846	0.08952	0.57558	30.8852	21.9957	92.5404	50.9429	49.0911	1.43939	0.5059	0.00443818
	embryo	MCM3AP	chr1:145972862-145973469	0.08952	0.08035	0.08952	0.13831	0.0929	0.48423	0.10249	0.85409	9.50313	17.365	44.5565	66.0666	34.3728	2.04055	0.602514	0.000707331
	embryo	FBXO25	chr1:146527904-146528335	0.08952	0.10714	0.08952	0.21735	0.11478	0.5739	0.09952	0.72412	13.0668	27.784	42.8428	57.3108	35.2511	1.29256	0.578193	0.0253836
	embryo	SETD4	chr1:148340405-148340989	0.08952	0.24106	0.08952	0.17783	0.08952	0.39456	0.08952	0.83552	30.8852	21.9957	37.7017	74.0264	41.1522	1.08205	0.544455	0.046877
	embryo	CHAF1B	chr1:148657212-148657967	0.08952	0.24106	0.08952	0.0988	0.08952	1.05814	0.1166	1.81959	30.8852	12.7344	101.109	124.173	67.2255	2.37248	0.463761	3.12515e-07
	embryo	PIGP	chr1:149317673-149318511	0.08952	0.13392	0.08952	0.07904	0.08952	0.50217	0.08952	0.55702	16.6305	9.26135	47.9839	49.3509	30.8067	1.91274	0.615832	0.00189673
	embryo	PIK3R4	chr1:151475863-151476287	0.08952	0.18749	0.08952	0.23711	0.12339	0.89672	0.21501	2.65511	23.7578	30.0994	61.6936	97.9059	53.3642	1.56784	0.475899	0.000986061
	embryo	TBC1D5	chr1:154686982-154687326	0.08952	0.21427	0.08952	0.11855	0.0972	0.37662	0.10658	1.16973	27.3215	15.0497	32.5605	86.7621	40.4235	1.49743	0.601042	0.0127244
	embryo	NIPA2	chr2:1044096-1044723	0.09535	0.26784	0.08952	0.19759	0.15101	1.30922	0.14334	1.42967	33.261	25.4687	73.6896	78.8023	52.8054	1.37767	0.454359	0.00242853
	embryo	CYFIP1	chr2:1175036-1175734	0.09428	0.18749	0.08952	0.11855	0.15316	0.75325	0.14408	0.79839	22.5699	15.0497	41.9859	43.7791	30.8462	1.19029	0.586875	0.042541
	embryo	AMER3	chr2:1469180-1469606	0.08952	0.40176	0.08952	0.15807	0.10151	1.07607	0.09246	1.1883	52.2672	19.6804	90.8267	101.886	66.165	1.42413	0.461028	0.00200808
	embryo	FAM168B	chr2:1906146-1906797	0.09428	0.10714	0.08952	0.17783	0.12805	1.07607	0.114	1.54108	13.0668	21.9957	71.9759	107.458	53.624	2.35439	0.502911	2.84748e-06
	embryo	PLEKHB2	chr2:1920334-1921215	0.11464	0.32141	0.1146	0.53349	0.16607	1.32715	0.18679	2.45087	33.261	53.2527	67.6916	104.274	64.6198	0.991268	0.436357	0.023105
	embryo	WDR33	chr2:4676782-4677131	0.10714	0.40176	0.10275	0.27663	0.17683	1.66791	0.22392	3.30496	43.952	30.0994	80.5445	117.009	67.9013	1.41787	0.423746	0.00081972
	embryo	MAP3K2	chr2:5150171-5150574	0.08952	0.1607	0.08952	0.0988	0.16787	0.68151	0.1905	1.33684	20.1942	12.7344	34.2742	55.7188	30.7304	1.45342	0.614301	0.0179826
	embryo	MAP3K2	chr2:5150890-5151231	0.08952	0.13392	0.08952	0.21735	0.08952	0.53803	0.08952	0.50131	16.6305	27.784	51.4114	43.7791	34.9012	1.09776	0.558591	0.0493882
	embryo	BIN1	chr2:5418071-5418393	0.08999	0.26784	0.10038	0.17783	0.11299	0.89672	0.09618	0.61272	34.4489	19.6804	67.6916	50.1469	42.9919	1.12289	0.51663	0.0297429
	embryo	ORMDL1	chr2:6571637-6572301	0.08952	0.18749	0.08952	0.11855	0.09577	0.60977	0.09209	0.44561	23.7578	15.0497	53.9819	38.2072	32.7492	1.24848	0.583135	0.0322758
	embryo	ASNSD1	chr2:6676188-6676727	0.08952	0.1607	0.08952	0.03952	0.10581	0.55597	0.09803	0.42705	20.1942	4.63067	44.5565	34.2273	25.9021	1.66932	0.716515	0.0198181
	embryo	SLC40A1	chr2:6777112-6777525	0.08952	0.10714	0.08952	0.11855	0.08952	0.34076	0.08952	0.59415	13.0668	15.0497	32.5605	52.5349	28.303	1.59868	0.634114	0.011698
	embryo	GULP1	chr2:8065126-8065570	0.09428	0.18749	0.1067	0.13831	0.14778	0.68151	0.18976	1.74532	22.5699	13.892	39.4154	72.4344	37.0779	1.62031	0.580743	0.00526972
	embryo	NCKAP1	chr2:13530289-13531032	0.08952	0.13392	0.08952	0.07904	0.08952	0.5739	0.08952	0.46418	16.6305	9.26135	54.8388	40.5951	30.3314	1.88323	0.626102	0.00263087
	embryo	CWC22	chr2:16813470-16814262	0.08952	0.58925	0.0901	0.53349	0.17325	2.45703	0.16005	2.61798	77.213	68.3024	120.817	129.745	99.0193	0.784589	0.327471	0.0165797
	embryo	SESTD1	chr2:17618862-17619359	0.08952	0.18749	0.08952	0.07904	0.09326	0.59184	0.09358	0.51988	23.7578	9.26135	53.9819	43.7791	32.695	1.56815	0.612074	0.0104064
	embryo	PLEKHA3	chr2:18415210-18415620	0.08952	0.08035	0.08952	0.05928	0.09362	0.32282	0.09098	0.53845	9.50313	6.94601	29.1331	46.963	23.1363	2.2125	0.728955	0.00240401
	embryo	OSBPL6	chr2:18696640-18697194	0.08952	0.08035	0.08952	0.13831	0.08952	0.5739	0.11957	1.63391	9.50313	17.365	54.8388	108.254	47.4901	2.60078	0.567819	4.64298e-06
	embryo	LNPK	chr2:20906493-20907156	0.08952	0.18749	0.08952	0.27663	0.08952	0.66358	0.09135	0.68699	23.7578	34.73	63.4073	59.6987	45.3985	1.07238	0.48624	0.0274225
	embryo	OLA1	chr2:22527727-22528826	0.08952	0.10714	0.08952	0.11855	0.099	0.43043	0.08952	0.46418	13.0668	15.0497	36.8448	40.5951	26.3891	1.46151	0.634694	0.0212956
	embryo	SP3	chr2:22797005-22797338	0.08952	0.18749	0.08952	0.21735	0.08952	0.62771	0.10769	1.09547	23.7578	27.784	59.9799	80.3943	47.979	1.4459	0.482465	0.00272732
	embryo	DYNC1I2	chr2:24818866-24819760	0.08952	0.08035	0.08952	0.11855	0.08952	0.48423	0.08952	0.42705	9.50313	15.0497	46.2702	37.4112	27.0586	1.76667	0.647827	0.00639002
	embryo	SSB	chr2:26554085-26554394	0.08952	0.21427	0.08952	0.21735	0.0972	0.84292	0.08952	0.57558	27.3215	27.784	73.6896	50.9429	44.9345	1.17611	0.494449	0.0173773
	embryo	KLHL23	chr2:26589822-26590138	0.08952	0.24106	0.08952	0.13831	0.10187	1.094	0.08952	0.92836	30.8852	17.365	91.6836	81.9862	55.48	1.84944	0.468608	7.92456e-05
	embryo	FASTKD1	chr2:26693850-26694561	0.08952	0.10714	0.09089	0.07904	0.10761	0.4663	0.09506	0.48275	13.0668	9.26135	36.8448	39.7991	24.743	1.78085	0.670667	0.00792271
	embryo	SPC25	chr2:27248391-27248760	0.08952	0.10714	0.08952	0.13831	0.08952	0.35869	0.11363	1.20687	13.0668	17.365	34.2742	84.3742	37.2701	1.96417	0.614368	0.00138835
	embryo	B3GALT1	chr2:28937753-28938570	0.08952	0.1607	0.08952	0.05928	0.09685	0.43043	0.10695	0.98406	20.1942	6.94601	37.7017	73.2304	34.5181	2.03606	0.644794	0.00159026
	embryo	SCN7A	chr2:29818535-29818965	0.08952	0.37498	0.08952	0.59277	0.21163	2.49289	0.24917	4.38186	48.7036	76.4061	100.252	139.297	91.1647	0.93705	0.370532	0.0114409
	embryo	SCN2A	chr2:30968592-30968910	0.08952	0.29462	0.08952	0.29639	0.08952	0.78912	0.08952	1.16973	38.0125	38.2031	75.4033	103.478	63.7742	1.23188	0.418832	0.00326926
	embryo	FIGN	chr2:32625012-32625887	0.08952	0.13392	0.08952	0.03952	0.08952	0.41249	0.08952	0.72412	16.6305	4.63067	39.4154	63.6786	31.0888	2.28317	0.677289	0.000748857
	embryo	IFIH1	chr2:34110938-34111621	0.08952	0.24106	0.08952	0.21735	0.08952	0.96846	0.09284	1.42967	30.8852	27.784	92.5404	121.785	68.2488	1.87034	0.41838	7.80563e-06
	embryo	DPP4	chr2:34382580-34383114	0.08952	0.21427	0.08952	0.17783	0.11837	1.094	0.13108	1.93099	27.3215	21.9957	78.8307	117.009	61.2894	1.99143	0.453261	1.11512e-05
	embryo	PSMD14	chr2:35082579-35083060	0.0916	0.02678	0.11105	0.0988	0.12088	0.44836	0.10695	0.40848	2.37578	9.26135	31.7037	30.2473	18.397	2.40711	0.842927	0.00429471
	embryo	WDSUB1	chr2:37062282-37062561	0.08952	0.21427	0.08952	0.23711	0.1033	0.64564	0.10843	1.33684	27.3215	30.0994	53.1251	97.9059	52.113	1.39664	0.488457	0.00424592
	embryo	TANC1	chr2:37385233-37385716	0.08952	0.1607	0.08952	0.15807	0.09147	0.50217	0.11437	1.11403	20.1942	19.6804	46.2702	77.2103	40.8388	1.63235	0.539169	0.00246556
	embryo	GALNT13	chr2:42332411-42332799	0.08952	0.13392	0.08952	0.15807	0.08952	0.55597	0.08952	0.68699	16.6305	19.6804	53.1251	60.4947	37.4826	1.64557	0.541888	0.00239162
	embryo	FMNL2	chr2:43866270-43866864	0.08952	0.18749	0.08952	0.07904	0.09577	0.48423	0.08952	0.44561	23.7578	9.26135	42.8428	39.0032	28.7163	1.31193	0.639733	0.0402918
	embryo	RIF1	chr2:44715821-44716465	0.08952	0.24106	0.08952	0.19759	0.08952	0.62771	0.10175	0.96549	30.8852	25.4687	59.9799	74.8224	47.789	1.25962	0.476297	0.00817851
	embryo	RND3	chr2:45697864-45698216	0.08952	0.24106	0.08952	0.27663	0.09398	0.87879	0.1114	1.44824	30.8852	34.73	79.6876	103.478	62.1951	1.4815	0.426249	0.000509594
	embryo	MMADHC	chr2:46549502-46549864	0.08952	0.13392	0.08952	0.23711	0.08952	0.80705	0.08952	0.96549	16.6305	30.0994	77.117	85.1702	52.2543	1.79438	0.48063	0.000188922
	embryo	ACVR2A	chr2:48374578-48375307	0.08952	0.05357	0.08952	0.19759	0.10079	0.59184	0.08952	0.46418	5.93946	25.4687	49.6976	40.5951	30.4252	1.5194	0.66797	0.0229269
	adult	SPOPL	chr2:58612178-58612486	0.08952	0.64282	0.08952	0.35566	0.08952	0.19728	0.08952	0.12997	84.3403	45.1491	18.8508	11.1438	39.871	-2.11369	0.565181	0.000184126
	embryo	MGAT5	chr2:63181077-63181653	0.08952	0.1607	0.08952	0.0988	0.09182	0.53803	0.08952	0.72412	20.1942	12.7344	49.6976	63.6786	36.5762	1.78613	0.564304	0.0015498
	embryo	STEAP3	chr2:71014968-71015227	0.08952	0.13392	0.0905	0.15807	0.08952	0.41249	0.08952	0.50131	16.6305	19.6804	39.4154	43.7791	29.8763	1.19594	0.590387	0.0427973
	embryo	TMEM177	chr2:71478724-71479391	0.0916	0.29462	0.09445	0.27663	0.09577	0.87879	0.10546	1.1326	38.0125	33.5724	77.9739	85.1702	58.6822	1.18912	0.425536	0.00519968
	embryo	EPB41L5	chr2:71749931-71750508	0.08952	0.21427	0.08952	0.23711	0.09398	0.60977	0.08952	0.72412	27.3215	30.0994	54.8388	63.6786	43.9846	1.04571	0.486875	0.031729
	embryo	EPB41L5	chr2:71750039-71750543	0.08952	0.13392	0.08952	0.13831	0.09469	0.60977	0.08952	0.50131	16.6305	17.365	54.8388	43.7791	33.1533	1.53559	0.573029	0.00736695
	embryo	CNTNAP5	chr2:75888104-75888452	0.08952	0.34819	0.08952	0.37542	0.1137	1.00433	0.08952	1.00263	45.1399	47.4644	75.4033	89.1501	64.2894	0.829899	0.403458	0.0396897
	embryo	STAT1	chr2:79559681-79560154	0.08952	0.1607	0.08952	0.07904	0.08952	0.37662	0.08952	0.83552	20.1942	9.26135	35.9879	74.0264	34.8675	1.90532	0.627994	0.00241352
	embryo	MYO1B	chr2:79795300-79795814	0.08952	0.13392	0.08952	0.23711	0.11119	0.68151	0.11586	0.98406	16.6305	30.0994	52.2682	66.8626	41.4652	1.34914	0.52804	0.0106186
	embryo	TMEFF2	chr2:80899212-80899719	0.08952	0.05357	0.08952	0.13831	0.11335	0.62771	0.08952	0.68699	5.93946	17.365	47.1271	60.4947	32.7316	2.20411	0.636795	0.000537672
	embryo	TMEFF2	chr2:80899863-80900116	0.08952	0.18749	0.08952	0.25687	0.11801	0.71738	0.11475	1.1326	23.7578	32.4147	51.4114	78.0063	46.3976	1.20454	0.496526	0.0152692
	embryo	HECW2	chr2:85180041-85180527	0.08952	0.21427	0.08952	0.15807	0.11048	1.45269	0.10992	1.22544	27.3215	19.6804	112.248	88.3541	61.901	2.09415	0.44718	2.82706e-06
	embryo	CCDC150	chr2:85236556-85237151	0.08952	0.08035	0.08952	0.05928	0.10043	0.4663	0.09098	0.64985	9.50313	6.94601	39.4154	56.5148	28.0948	2.54645	0.679171	0.000177295
	embryo	FTCDNL1	chr2:88435391-88435731	0.08952	0.1607	0.08952	0.19759	0.11335	0.4663	0.1697	1.46681	20.1942	25.4687	35.1311	68.4545	37.3121	1.18309	0.565501	0.0364288
	embryo	SPATS2L	chr2:88833220-88833792	0.08952	0.1607	0.08952	0.17783	0.08952	0.5201	0.08952	0.63129	20.1942	21.9957	49.6976	55.7188	36.9016	1.32126	0.535231	0.0135653
	embryo	KCTD18	chr2:89056034-89056605	0.08952	0.21427	0.08952	0.11855	0.09398	0.62771	0.09432	0.74269	27.3215	15.0497	56.5525	62.0867	40.2526	1.48762	0.533638	0.00530857
	embryo	SGO2	chr2:89070290-89070839	0.08952	0.1607	0.08952	0.21735	0.10545	0.69945	0.10063	0.87266	20.1942	27.784	56.5525	68.4545	43.2463	1.38117	0.504273	0.00616375
	embryo	CLK1	chr2:89511569-89512445	0.10285	0.21427	0.08952	0.0988	0.08952	0.66358	0.09469	0.33421	23.7578	12.7344	63.4073	27.8594	31.9397	1.32197	0.637173	0.0380097
	embryo	NIF3L1	chr2:89530453-89530727	0.13606	0.29462	0.09366	0.11855	0.17253	0.75325	0.19644	1.42967	24.9457	13.892	36.8448	57.3108	33.2483	1.28066	0.59155	0.0303942
	embryo	ORC2	chr2:89589525-89590052	0.08952	0.24106	0.08952	0.21735	0.08952	0.64564	0.08952	0.79839	30.8852	27.784	61.6936	70.8425	47.8013	1.17653	0.470113	0.0123264
	embryo	CASP8	chr2:89861043-89861318	0.11303	0.32141	0.11065	0.35566	0.14742	1.39889	0.1296	1.61535	33.261	37.0454	80.5445	98.7019	62.3882	1.35055	0.419805	0.00129495
	embryo	ALS2	chr2:90308062-90309206	0.08952	0.10714	0.08952	0.03952	0.08952	0.43043	0.08952	0.42705	13.0668	4.63067	41.1291	37.4112	24.0594	2.15346	0.722282	0.00286866
	embryo	FAM117B	chr2:91059501-91060058	0.08952	0.18749	0.08952	0.15807	0.09218	0.71738	0.08952	0.57558	23.7578	19.6804	65.9779	50.9429	40.0897	1.42825	0.523223	0.00633885
	embryo	IKZF2	chr2:101189465-101190098	0.08952	0.18749	0.08952	0.15807	0.11299	0.89672	0.09358	0.76126	23.7578	19.6804	67.6916	64.4746	43.9011	1.60582	0.5	0.00131977
	adult	TNS1	chr2:106049440-106049949	0.12481	0.58925	0.14424	0.81012	0.13917	0.16141	0.17342	0.27851	55.8309	64.8294	9.42541	12.7357	35.7054	-2.44183	0.568644	1.75379e-05
	embryo	TMBIM1	chr2:106319562-106319843	0.14249	0.24106	0.1561	0.27663	0.14348	0.71738	0.14557	0.83552	19.0063	19.6804	41.9859	45.371	31.5109	1.17526	0.573112	0.0402992
	adult	CTDSP1	chr2:106408030-106408382	0.08952	0.45533	0.12922	0.75084	0.08952	0.32282	0.09395	0.14854	59.3946	67.1448	30.8468	11.9397	42.3315	-1.57048	0.545474	0.00398807
	embryo	USP37	chr2:106532596-106533167	0.08952	0.08035	0.08952	0.07904	0.08952	0.59184	0.08952	0.44561	9.50313	9.26135	56.5525	39.0032	28.58	2.34736	0.659454	0.000371486
	embryo	OBSL1	chr2:107500899-107501479	0.08952	0.08035	0.08952	0.0988	0.08952	0.37662	0.08952	0.72412	9.50313	12.7344	35.9879	63.6786	30.476	2.16452	0.645413	0.000797387
	embryo	EPHA4	chr2:109677969-109678297	0.08952	0.13392	0.08952	0.3359	0.10223	1.05814	0.08952	1.03976	16.6305	42.8337	88.2562	92.334	60.0136	1.60013	0.47461	0.00074769
	embryo	SCG2	chr2:111774240-111774525	0.27748	0.1607	0.33906	0.41494	0.33143	1.41683	0.32455	2.04239	5.93946	13.892	35.9879	49.3509	26.2926	2.10314	0.68917	0.00227546
	embryo	IRS1	chr2:114993359-114993591	0.08952	0.26784	0.08952	0.07904	0.09398	0.60977	0.08952	0.76126	34.4489	9.26135	54.8388	67.6585	41.5519	1.49036	0.584144	0.0107303
	embryo	RHBDD1	chr2:115024356-115024762	0.08952	0.05357	0.08952	0.15807	0.11873	0.5739	0.11697	0.59415	5.93946	19.6804	41.1291	39.7991	26.637	1.65579	0.684002	0.0154888
	embryo	MFF	chr2:115486379-115487166	0.10928	0.40176	0.11263	0.49398	0.17038	2.17007	0.20201	2.61798	42.7641	49.7797	108.821	102.682	76.0116	1.1918	0.376384	0.00154317
	embryo	DNER	chr2:117771456-117771739	0.12053	0.08035	0.14424	0.15807	0.19405	0.53803	0.241	0.98406	7.12735	11.5767	23.1351	31.8393	18.4196	1.55481	0.772656	0.0441889
	embryo	PSMD1	chr2:118864719-118865238	0.1216	0.29462	0.16598	0.3359	0.18329	1.11194	0.21761	1.57821	28.5094	23.1534	51.4114	57.3108	40.0962	1.07447	0.510555	0.0353336
	embryo	PTMA	chr2:119413625-119414153	0.10553	0.13392	0.08971	0.19759	0.10689	0.5201	0.08952	0.63129	14.2547	25.4687	41.1291	55.7188	34.1428	1.285	0.57657	0.0258337
	embryo	RNF19B	chr2:120719302-120719638	0.11196	0.13392	0.10867	0.17783	0.14742	1.0402	0.21092	2.97075	13.0668	18.5227	59.9799	111.438	50.7518	2.44006	0.532604	4.61918e-06
	embryo	HPCA	chr2:120787916-120788192	0.14142	0.05357	0.24304	0.19759	0.11155	0.37662	0.12849	0.48275	3.56368	9.26135	28.2762	29.4514	17.6382	2.16673	0.829667	0.00901286
	embryo	FABP3	chr2:122286131-122286487	0.08952	0.24106	0.09682	0.21735	0.11586	1.14781	0.1697	2.41374	30.8852	25.4687	84.8287	113.03	63.553	1.81344	0.432853	2.79568e-05
	embryo	PUM1	chr2:122527586-122528366	0.08952	0.21427	0.08952	0.15807	0.10223	0.55597	0.1218	0.94693	27.3215	19.6804	46.2702	61.2907	38.6407	1.19631	0.531488	0.0243936
	embryo	EPB41	chr2:124610641-124610981	0.08952	0.08035	0.11263	0.4347	0.14025	0.89672	0.1749	1.83815	9.50313	43.9914	53.9819	83.5782	47.7637	1.36063	0.588112	0.0206917
	embryo	YTHDF2	chr2:124739630-124740074	0.17249	0.1607	0.1806	0.27663	0.1259	0.60977	0.14779	1.09547	10.691	17.365	41.1291	58.9027	32.022	1.83341	0.608064	0.00256845
	embryo	TAF12	chr2:124809946-124810319	0.08952	0.37498	0.08952	0.13831	0.08952	0.78912	0.08952	1.00263	48.7036	17.365	75.4033	89.1501	57.6555	1.31939	0.49149	0.0072646
	embryo	PHACTR4	chr2:124973895-124974155	0.09374	0.18749	0.08952	0.15807	0.12195	0.80705	0.15894	1.41111	23.7578	19.6804	56.5525	70.0465	42.5093	1.54458	0.510106	0.00246202
	embryo	PHACTR4	chr2:125032215-125032577	0.08952	0.13392	0.08952	0.05928	0.08952	0.32282	0.09135	0.70555	16.6305	6.94601	30.8468	61.2907	28.9285	1.97105	0.681421	0.00382117
	embryo	GPR3	chr2:125895977-125896301	0.08952	0.08035	0.08952	0.17783	0.12195	0.73531	0.12032	1.0212	9.50313	21.9957	51.4114	66.8626	37.4432	1.90665	0.580225	0.00101605
	embryo	PIGV	chr2:126401916-126402421	0.08952	0.18749	0.08952	0.31614	0.11299	0.80705	0.14854	1.76388	23.7578	40.5184	60.8368	93.926	54.7597	1.26751	0.474875	0.00760434
	embryo	ARID1A	chr2:126477717-126478006	0.08952	0.26784	0.08952	0.13831	0.11012	0.59184	0.15559	2.11666	34.4489	17.365	45.4134	108.254	51.3702	1.57199	0.544992	0.00392118
	embryo	DHDDS	chr2:126704188-126704833	0.08952	0.26784	0.08952	0.19759	0.14814	1.32715	0.17193	1.67105	34.4489	25.4687	76.2602	77.2103	53.347	1.35792	0.452472	0.00268987
	embryo	CRYBG2	chr2:126772896-126773436	0.08952	0.1607	0.11618	0.4347	0.12949	0.87879	0.114	1.20687	20.1942	42.8337	57.4093	83.5782	51.0039	1.16071	0.498379	0.0198606
	adult	CEP85	chr2:126876239-126876865	0.08952	0.53568	0.08952	0.47422	0.09254	0.08967	0.10026	0.40848	70.0856	60.1987	7.7117	31.8393	42.4588	-1.71224	0.591513	0.00379543
	embryo	PDIK1L	chr2:126973879-126974858	0.08952	0.13392	0.08952	0.11855	0.08952	0.41249	0.10361	1.244	16.6305	15.0497	39.4154	95.5179	41.6534	2.09294	0.588403	0.000375148
	embryo	PAFAH2	chr2:127089559-127090023	0.09642	0.40176	0.10472	0.3359	0.13236	1.47063	0.14854	1.81959	48.7036	37.0454	95.111	97.1099	69.4925	1.16546	0.39564	0.0032215
	embryo	STMN1	chr2:127178027-127178769	0.10821	0.26784	0.11579	0.47422	0.1155	1.00433	0.19273	2.59941	28.5094	46.3067	73.6896	106.662	63.7919	1.26914	0.438135	0.00377114
	embryo	MTFR1L	chr2:127253647-127254067	0.12589	0.40176	0.14938	0.35566	0.11729	0.75325	0.12143	1.16973	36.8246	26.6264	54.8388	76.4143	48.676	1.05067	0.478125	0.0279864
	embryo	MAN1C1	chr2:127445082-127445805	0.09214	0.13392	0.08952	0.15807	0.10151	0.59184	0.10435	0.74269	16.6305	19.6804	49.6976	56.5148	35.6308	1.54833	0.552161	0.00504544
	embryo	TMEM50A	chr2:127677405-127677993	0.08952	0.26784	0.08952	0.19759	0.11837	1.0402	0.1114	1.80102	34.4489	25.4687	74.5465	128.153	65.6543	1.76067	0.449185	8.86605e-05
	embryo	RCAN3	chr2:128422423-128422862	0.11731	0.18749	0.08952	0.25687	0.13128	1.27335	0.13034	1.16973	17.8184	32.4147	82.2582	70.8425	50.8334	1.60539	0.484026	0.000910729
	adult	TCEA3	chr2:129422242-129422665	0.08952	0.37498	0.09168	0.57301	0.08952	0.19728	0.08952	0.09284	48.7036	71.7754	18.8508	7.95983	36.8224	-2.17554	0.587938	0.000215361
	embryo	ZNF436	chr2:129476688-129476940	0.08952	0.18749	0.08952	0.37542	0.10402	1.07607	0.1218	1.50394	23.7578	47.4644	88.2562	97.9059	64.3461	1.38452	0.439273	0.00162243
	embryo	ZNF436	chr2:129478007-129478581	0.08952	0.32141	0.08952	0.21735	0.08952	0.75325	0.13257	1.39254	41.5762	27.784	71.9759	83.5782	56.2286	1.16691	0.444815	0.00870657
	embryo	LUZP1	chr2:129672421-129672903	0.08952	0.21427	0.08952	0.17783	0.09469	0.4663	0.10732	1.05833	27.3215	21.9957	41.9859	78.0063	42.3274	1.28523	0.533434	0.0159809
	embryo	USP48	chr2:131012856-131013357	0.09696	0.34819	0.10038	0.3359	0.13881	1.34509	0.17565	2.2652	41.5762	38.2031	82.2582	101.886	65.9808	1.20774	0.406524	0.00296933
	embryo	SH2D5	chr2:131901956-131902493	0.12053	0.24106	0.08952	0.23711	0.13056	0.96846	0.15968	1.37397	23.7578	30.0994	63.4073	68.4545	46.4298	1.29133	0.480378	0.00718484
	embryo	PADI2	chr2:135473173-135473466	0.1066	0.74995	0.09959	0.35566	0.11084	1.48856	0.16079	1.98669	83.1524	40.5184	114.819	97.9059	84.0988	0.783512	0.396651	0.048232
	embryo	FBXO42	chr2:135783389-135783818	0.08952	0.13392	0.08952	0.17783	0.09147	0.66358	0.127	0.68699	16.6305	21.9957	61.6936	42.9831	35.8257	1.43621	0.559154	0.0102129
	embryo	FBXO42	chr2:135783414-135783971	0.08952	0.21427	0.08952	0.19759	0.08952	0.60977	0.08952	0.76126	27.3215	25.4687	58.2662	67.6585	44.6787	1.25497	0.487231	0.0100031
	embryo	GPR161	chr3:506226-506960	0.08952	0.18749	0.08952	0.07904	0.08952	0.41249	0.08952	0.46418	23.7578	9.26135	39.4154	40.5951	28.2574	1.27957	0.643112	0.0466283
	embryo	ILDR2	chr3:1903228-1903757	0.08952	0.18749	0.08952	0.39518	0.08952	0.66358	0.11846	1.57821	23.7578	50.9374	63.4073	105.866	60.9921	1.17982	0.476568	0.0132992
	embryo	FAM78B	chr3:2712627-2712895	0.08952	0.13392	0.08952	0.13831	0.09218	0.43043	0.09989	0.50131	16.6305	17.365	39.4154	39.7991	28.3025	1.22032	0.604689	0.0435817
	embryo	MGST3	chr3:3288061-3288324	0.08952	0.08035	0.08952	0.0988	0.08952	0.32282	0.08952	0.33421	9.50313	12.7344	30.8468	29.4514	20.6339	1.43796	0.716539	0.0447692
	adult	PBX1	chr3:4480997-4481449	0.14624	0.85709	0.15649	1.08675	0.11873	0.59184	0.11066	0.40848	68.8977	79.8791	41.9859	28.6554	54.8545	-1.0772	0.442666	0.0149559
	embryo	NUF2	chr3:5998450-5998920	0.12428	0.13392	0.10275	0.0988	0.17827	0.73531	0.1671	0.68699	11.8789	10.419	35.1311	32.6353	22.5161	1.60388	0.690936	0.0202697
	embryo	RGS4	chr3:6297821-6298055	0.11678	0.18749	0.08952	0.11855	0.10079	0.53803	0.11697	0.61272	19.0063	15.0497	45.4134	41.3911	30.2151	1.35031	0.592364	0.0226362
	embryo	DDR2	chr3:6853744-6854174	0.10285	0.1607	0.08952	0.13831	0.12016	0.64564	0.13146	0.68699	17.8184	17.365	45.4134	41.3911	30.497	1.30263	0.58592	0.0262012
	embryo	NOS1AP	chr3:7467821-7468398	0.0916	0.18749	0.08952	0.31614	0.1094	1.02227	0.09841	0.81696	23.7578	40.5184	79.6876	66.0666	52.5076	1.17907	0.467537	0.0116732
	embryo	PPOX	chr3:8330559-8331261	0.10071	0.10714	0.08952	0.13831	0.12949	0.68151	0.11846	0.72412	11.8789	17.365	44.5565	48.5549	30.5888	1.66975	0.602468	0.00557972
	embryo	USP21	chr3:8337467-8337955	0.09482	0.34819	0.08952	0.19759	0.08952	0.77118	0.10138	0.92836	42.7641	25.4687	73.6896	72.4344	53.5892	1.10004	0.45799	0.0163105
	embryo	DEDD	chr3:8362510-8363659	0.12696	0.1607	0.12764	0.31614	0.16105	1.07607	0.14854	0.87266	14.2547	27.784	56.5525	46.167	36.1896	1.28633	0.562584	0.0222273
	embryo	USF1	chr3:8436612-8437230	0.10071	0.10714	0.11105	0.19759	0.13594	0.78912	0.1218	0.92836	11.8789	19.6804	49.6976	60.4947	35.4379	1.80268	0.572871	0.00165102
	adult	CASQ1	chr3:9484343-9484863	0.13928	0.77674	0.13713	0.59277	0.1198	0.35869	0.1166	0.24137	65.334	49.7797	24.8488	15.9197	38.9706	-1.50038	0.530591	0.00468762
	adult	IGSF8	chr3:9576878-9577514	0.14785	1.31242	0.12488	1.67952	0.08952	0.30489	0.08952	0.22281	104.534	155.128	29.1331	19.1036	76.9747	-2.43288	0.414967	4.55034e-09
	embryo	IGSF9	chr3:9739915-9740274	0.10017	0.48211	0.0988	0.49398	0.14312	1.91899	0.127	1.74532	57.0188	56.7257	114.819	109.05	84.4032	0.976679	0.353376	0.00571233
	embryo	MRPL24	chr3:14093146-14093939	0.08952	0.10714	0.08952	0.03952	0.09434	0.50217	0.08952	0.79839	13.0668	4.63067	45.4134	70.8425	33.4883	2.72117	0.660873	3.82947e-05
	adult	MEF2D	chr3:14322937-14323382	0.11624	0.56247	0.12606	0.55325	0.08952	0.28695	0.09729	0.20424	57.0188	49.7797	27.4194	15.9197	37.5344	-1.3046	0.53832	0.015373
	embryo	SLC25A44	chr3:14592517-14592902	0.08952	0.1607	0.08952	0.17783	0.10115	0.66358	0.12849	0.89123	20.1942	21.9957	55.6956	54.9228	38.2021	1.39029	0.526986	0.00833502
	embryo	ARHGEF2	chr3:14783179-14783874	0.08952	0.18749	0.08952	0.07904	0.08952	0.53803	0.08952	0.50131	23.7578	9.26135	51.4114	43.7791	32.0524	1.52982	0.6151	0.0128786
	embryo	ASH1L	chr3:15091138-15091453	0.08952	0.10714	0.08952	0.35566	0.11944	0.64564	0.14928	1.70818	13.0668	45.1491	46.2702	90.742	48.807	1.23387	0.573888	0.0315532
	embryo	FDPS	chr3:15320135-15320634	0.08952	0.08035	0.08952	0.03952	0.08952	0.37662	0.08952	0.53845	9.50313	4.63067	35.9879	47.759	24.4702	2.57091	0.732245	0.00044643
	embryo	HCN3	chr3:15363854-15364425	0.08952	0.29462	0.08952	0.27663	0.08952	0.68151	0.09729	1.1326	38.0125	34.73	65.121	92.334	57.5494	1.1155	0.439566	0.0111571
	embryo	CLK2	chr3:15367487-15367758	0.08952	0.08035	0.08952	0.11855	0.08952	0.4663	0.08987	0.85409	9.50313	15.0497	44.5565	75.6184	36.1819	2.29072	0.603954	0.000148912
	embryo	DPM3	chr3:15462090-15462361	0.08952	0.18749	0.08952	0.07904	0.08952	0.48423	0.08952	0.90979	23.7578	9.26135	46.2702	80.3943	39.9209	1.94395	0.590208	0.000988921
	embryo	SHC1	chr3:15619272-15619565	0.09535	0.45533	0.0901	0.3359	0.11406	1.25541	0.11883	1.54108	55.8309	42.8337	94.2541	102.682	73.9001	0.998172	0.382792	0.00911771
	adult	PMVK	chr3:15659371-15659877	0.08952	0.6696	0.08952	0.47422	0.08952	0.12554	0.08952	0.33421	87.904	60.1987	11.996	29.4514	47.3875	-1.83072	0.528148	0.000527675
	embryo	KCNN3	chr3:15724799-15725168	0.08952	0.13392	0.09129	0.21735	0.10545	0.69945	0.11809	0.96549	16.6305	26.6264	56.5525	64.4746	41.071	1.48322	0.523129	0.00457835
	embryo	ATP8B2	chr3:16232588-16233127	0.08952	0.34819	0.08952	0.31614	0.08952	0.91466	0.09989	1.54108	45.1399	40.5184	87.3993	122.581	73.9097	1.29499	0.395278	0.00105235
	embryo	TPM3	chr3:16324504-16324943	0.08952	0.10714	0.08952	0.07904	0.08952	0.43043	0.08987	0.64985	13.0668	9.26135	41.1291	57.3108	30.192	2.14277	0.632956	0.000710892
	embryo	RAB13	chr3:16453163-16453403	0.08952	0.24106	0.08952	0.11855	0.08952	0.60977	0.08952	0.68699	30.8852	15.0497	58.2662	60.4947	41.1739	1.37263	0.532842	0.00999343
	embryo	CRTC2	chr3:16477302-16477690	0.08952	0.53568	0.08952	0.41494	0.12913	1.73965	0.13963	2.11666	70.0856	53.2527	114.819	120.193	89.5876	0.931022	0.349554	0.00773425
	embryo	DENND4B	chr3:16488741-16489163	0.08952	0.29462	0.08952	0.29639	0.09685	0.87879	0.11772	1.16973	38.0125	38.2031	77.117	78.8023	58.0337	1.03271	0.423287	0.014698
	adult	DENND4B	chr3:16489291-16489753	0.58068	22.954	1.10058	43.9638	0.41931	15.0829	1.04905	40.9964	469.217	461.91	307.611	310.433	387.293	-0.591198	0.175455	0.000753022
	embryo	S100A14	chr3:16766041-16766522	0.08952	0.13392	0.08952	0.07904	0.08952	0.41249	0.08952	0.70555	16.6305	9.26135	39.4154	62.0867	31.8485	1.97437	0.624205	0.00156148
	adult	S100A2	chr3:16807351-16807799	0.10553	0.83031	0.14938	1.38313	0.08952	0.25108	0.08952	0.42705	92.6556	106.505	23.992	37.4112	65.141	-1.69436	0.419211	5.30445e-05
	embryo	CGN	chr3:19277307-19277765	0.08952	0.08035	0.09445	0.17783	0.09936	0.35869	0.09618	0.63129	9.50313	20.838	30.8468	51.7389	28.2317	1.44385	0.655178	0.027542
	embryo	POGZ	chr3:19322128-19322338	0.08952	0.13392	0.08952	0.15807	0.09972	0.5739	0.13851	1.1883	16.6305	19.6804	48.8408	67.6585	38.2025	1.68228	0.545738	0.00205215
	embryo	RFX5	chr3:19463379-19463829	0.08952	0.10714	0.08952	0.13831	0.08952	0.39456	0.10546	0.87266	13.0668	17.365	37.7017	65.2706	33.351	1.7592	0.601311	0.00343779
	adult	PI4KB	chr3:19480854-19481602	0.08952	0.37498	0.08952	0.37542	0.08952	0.16141	0.08952	0.31564	48.7036	47.4644	15.4234	27.8594	34.8627	-1.14799	0.556623	0.0391679
	adult	TMOD4	chr3:19637195-19637537	0.11089	0.48211	0.14306	1.06699	0.08952	0.28695	0.08952	0.22281	51.0793	85.6674	27.4194	19.1036	45.8174	-1.55876	0.505637	0.00205083
	adult	SCNM1	chr3:19644951-19645217	0.17517	1.55348	0.31852	5.11759	0.34255	3.0668	0.36095	4.6975	104.534	185.227	76.2602	103.478	117.375	-0.688432	0.345953	0.0465954
	embryo	LYSMD1	chr3:19645289-19645514	0.10178	0.37498	0.098	0.19759	0.14921	1.38096	0.18456	2.3209	42.7641	23.1534	78.8307	99.4978	61.0615	1.43828	0.448503	0.00134196
	embryo	PRUNE1	chr3:19764781-19765099	0.10285	0.10714	0.09287	0.11855	0.17468	0.82499	0.22466	1.67105	11.8789	13.892	40.2722	58.9027	31.2365	1.94478	0.613268	0.00151822
	embryo	CERS2	chr3:19792866-19793146	0.08952	0.10714	0.08952	0.27663	0.09685	0.5201	0.10843	0.83552	13.0668	34.73	45.4134	61.2907	38.6252	1.15713	0.571749	0.042987
	embryo	SETDB1	chr3:19834333-19834711	0.09803	0.24106	0.08952	0.13831	0.08952	0.44836	0.09098	0.70555	28.5094	17.365	42.8428	61.2907	37.502	1.18526	0.549614	0.0310417
	embryo	CTSK	chr3:19953003-19953306	0.08952	0.08035	0.08952	0.0988	0.08952	0.34076	0.08952	0.51988	9.50313	12.7344	32.5605	46.167	25.2413	1.82388	0.673028	0.00672919
	embryo	RPRD2	chr3:20302423-20303252	0.08952	0.1607	0.08952	0.11855	0.09469	0.48423	0.10658	1.0212	20.1942	15.0497	43.6997	75.6184	38.6405	1.76194	0.563562	0.00176943
	embryo	PRPF3	chr3:20330415-20330876	0.08952	0.10714	0.08952	0.13831	0.0972	0.60977	0.09469	0.89123	13.0668	17.365	53.1251	74.8224	39.5948	2.07178	0.553777	0.000183159
	adult	ANP32E	chr3:20409315-20409770	0.08952	1.25885	0.10986	0.92867	0.14527	1.20161	0.13963	1.55965	166.305	97.2441	70.2622	88.3541	105.541	-0.730738	0.351329	0.0375322
	embryo	VPS45	chr3:20557036-20557415	0.08952	0.1607	0.08952	0.13831	0.08952	0.4663	0.08952	0.44561	20.1942	17.365	44.5565	39.0032	30.2797	1.15362	0.585789	0.0489127
	adult	MTMR11	chr3:20670533-20671019	0.14731	0.88387	0.15807	0.65205	0.10151	0.30489	0.08952	0.18567	71.2735	47.4644	25.7057	15.9197	40.0908	-1.51506	0.532901	0.0044685
	embryo	LOC788142	chr3:20791163-20791913	0.08952	0.10714	0.08952	0.05928	0.08952	0.41249	0.08952	0.50131	13.0668	6.94601	39.4154	43.7791	25.8018	2.05836	0.678469	0.00241473
	embryo	LOC788142	chr3:20791302-20791913	0.08952	0.18749	0.08952	0.17783	0.13738	1.05814	0.14111	1.63391	23.7578	21.9957	65.9779	91.538	50.8174	1.78482	0.479945	0.000200167
	adult	HJV	chr3:21365068-21365454	0.10392	0.53568	0.09326	0.45446	0.08952	0.12554	0.08952	0.12997	60.5825	55.5681	11.996	11.1438	34.8226	-2.3282	0.566543	3.96533e-05
	embryo	TXNIP	chr3:21383428-21383710	0.08952	0.21427	0.08952	0.29639	0.08952	0.69945	0.08952	0.83552	27.3215	38.2031	66.8348	74.0264	51.5964	1.10355	0.45733	0.015821
	adult	PIAS3	chr3:21504857-21505196	0.08952	0.58925	0.12369	0.73108	0.08952	0.12554	0.08952	0.31564	77.213	68.3024	11.996	27.8594	46.3427	-1.86201	0.51803	0.000325137
	embryo	ACP6	chr3:21960254-21960637	0.08952	0.24106	0.08952	0.13831	0.10366	0.73531	0.08952	0.72412	30.8852	17.365	59.9799	63.6786	42.9772	1.3597	0.513925	0.00815163
	embryo	BCL9	chr3:22098033-22098462	0.09214	0.21427	0.08952	0.03952	0.08952	0.41249	0.08952	0.63129	27.3215	4.63067	39.4154	55.7188	31.7716	1.57863	0.689485	0.0220457
	embryo	PRKAB2	chr3:22529356-22530089	0.08952	0.13392	0.08952	0.13831	0.08952	0.53803	0.09284	1.16973	16.6305	17.365	51.4114	99.4978	46.2262	2.15175	0.54198	7.18203e-05
	embryo	NOTCH2	chr3:23196101-23196608	0.08952	0.1607	0.08952	0.13831	0.11442	1.0402	0.12403	1.46681	20.1942	17.365	77.117	93.926	52.1505	2.18835	0.482275	5.69122e-06
	embryo	ZNF697	chr3:23659722-23660193	0.08952	0.05357	0.08952	0.17783	0.08952	0.37662	0.12923	0.70555	5.93946	21.9957	35.9879	42.9831	26.7265	1.49631	0.690433	0.0302194
	embryo	TBX15	chr3:24130181-24130840	0.08952	0.1607	0.08952	0.11855	0.17648	0.82499	0.18344	1.81959	20.1942	15.0497	39.4154	78.8023	38.3654	1.74881	0.578099	0.00248549
	embryo	GDAP2	chr3:25289121-25289689	0.08952	0.08035	0.08952	0.07904	0.099	0.39456	0.09878	0.37134	9.50313	9.26135	33.4174	29.4514	20.4083	1.74401	0.731479	0.0171151
	adult	TENT5C	chr3:25611497-25612046	0.12589	1.04458	0.14661	1.56096	0.08952	0.5201	0.08952	0.1671	97.4071	122.713	49.6976	14.3277	71.0363	-1.78807	0.486806	0.000239668
	embryo	MAN1A2	chr3:25856422-25857368	0.08952	0.24106	0.09761	0.35566	0.11155	0.80705	0.18233	1.78245	30.8852	41.6761	61.6936	77.2103	52.8663	0.936795	0.452311	0.0383465
	embryo	TRIM33	chr3:28837389-28837844	0.08952	0.45533	0.0901	0.59277	0.16069	2.06247	0.16339	2.63654	59.3946	75.2484	109.678	128.153	93.1184	0.820738	0.343652	0.0169275
	embryo	PHTF1	chr3:29624298-29624664	0.08952	0.10714	0.08952	0.15807	0.08952	0.43043	0.11066	1.05833	13.0668	19.6804	41.1291	75.6184	37.3737	1.8342	0.582794	0.00164813
	embryo	PHTF1	chr3:29624769-29625037	0.08952	0.10714	0.08952	0.19759	0.08952	0.55597	0.08952	0.55702	13.0668	25.4687	53.1251	49.3509	35.2529	1.40874	0.568702	0.0132446
	embryo	SLC16A1	chr3:30381927-30382675	0.08952	0.1607	0.08952	0.11855	0.08952	0.37662	0.09989	1.03976	20.1942	15.0497	35.9879	82.7822	38.5035	1.7557	0.591998	0.00301967
	embryo	CEPT1	chr3:32271840-32272712	0.08952	0.32141	0.08952	0.41494	0.14491	1.12987	0.19607	2.82222	41.5762	53.2527	65.9779	113.826	68.6581	0.924066	0.42483	0.0296194
	embryo	SYPL2	chr3:33981407-33981738	0.08952	0.24106	0.08952	0.19759	0.1051	0.59184	0.16005	1.35541	30.8852	25.4687	47.9839	66.8626	42.8001	1.02884	0.502475	0.0406052
	embryo	WDR47	chr3:34332002-34332747	0.08952	0.13392	0.08952	0.41494	0.08952	0.89672	0.08952	1.03976	16.6305	53.2527	85.6856	92.334	61.9757	1.34664	0.490331	0.00602545
	embryo	FAM102B	chr3:34804684-34805343	0.08952	0.18749	0.08952	0.15807	0.08952	0.75325	0.10695	1.50394	23.7578	19.6804	71.9759	111.438	56.7129	2.07998	0.47498	1.19174e-05
	embryo	COL11A1	chr3:40304690-40305288	0.09107	0.18749	0.08952	0.11855	0.10151	0.59184	0.10843	0.83552	23.7578	15.0497	49.6976	61.2907	37.449	1.51819	0.548729	0.00566219
	embryo	OLFM3	chr3:41271787-41272114	0.08952	0.13392	0.08952	0.13831	0.08952	0.44836	0.08952	0.51988	16.6305	17.365	42.8428	46.167	30.7513	1.38874	0.585856	0.0177668
	embryo	S1PR1	chr3:42038961-42039471	0.08952	0.40176	0.08952	0.15807	0.12339	1.32715	0.08952	1.48538	52.2672	19.6804	91.6836	131.337	73.7421	1.63541	0.455398	0.000329188
	embryo	DPH5	chr3:42258848-42259197	0.08952	0.21427	0.08952	0.21735	0.12052	0.82499	0.12589	1.41111	27.3215	27.784	58.2662	89.1501	50.6305	1.4209	0.477505	0.00292339
	embryo	CDC14A	chr3:42956517-42957146	0.08952	0.08035	0.08952	0.0988	0.09649	0.55597	0.08952	0.38991	9.50313	12.7344	48.8408	34.2273	26.3264	1.89908	0.66348	0.00420584
	embryo	CDC14A	chr3:42956711-42957206	0.09482	0.24106	0.08952	0.07904	0.08967	0.44836	0.09915	0.63129	29.6973	9.26135	42.8428	50.1469	32.9871	1.25843	0.621287	0.0428143
	embryo	CNN3	chr3:48568603-48569069	0.09964	0.45533	0.08952	0.27663	0.09649	0.91466	0.09915	1.31827	53.4551	34.73	80.5445	105.07	68.4498	1.07571	0.4129	0.00918036
	embryo	F3	chr3:48954246-48954638	0.08952	0.02678	0.08952	0.17783	0.08952	0.4663	0.08952	0.53845	2.37578	21.9957	44.5565	47.759	29.1717	1.91669	0.731718	0.00880741
	embryo	ARHGAP29	chr3:49250630-49251169	0.08952	0.1607	0.08952	0.11855	0.08952	0.37662	0.09432	1.57821	20.1942	15.0497	35.9879	132.929	51.0402	2.26377	0.605294	0.00018405
	embryo	BCAR3	chr3:49784213-49784539	0.08952	0.13392	0.08952	0.17783	0.08952	0.78912	0.08952	0.44561	16.6305	21.9957	75.4033	39.0032	38.2582	1.5638	0.569638	0.00604645
	embryo	MTF2	chr3:50402347-50402918	0.08952	0.10714	0.08952	0.15807	0.08952	0.53803	0.08952	0.92836	13.0668	19.6804	51.4114	81.9862	41.5362	2.02606	0.551449	0.000238729
	embryo	EVI5	chr3:50687234-50688072	0.08952	0.13392	0.08952	0.0988	0.08952	0.4663	0.08952	0.46418	16.6305	12.7344	44.5565	40.5951	28.6291	1.53656	0.614582	0.0124134
	embryo	TGFBR3	chr3:51501426-51502261	0.08952	0.32141	0.08952	0.31614	0.11837	0.82499	0.11363	1.48538	41.5762	40.5184	59.1231	103.478	61.1739	0.987764	0.44375	0.0260176
	embryo	LRRC8D	chr3:53423133-53423726	0.08952	0.10714	0.08952	0.05928	0.09577	0.34076	0.08952	0.53845	13.0668	6.94601	29.99	47.759	24.4404	1.96157	0.70535	0.00541928
	embryo	LRRC8D	chr3:53444451-53444810	0.1141	0.18749	0.12013	0.13831	0.10545	0.68151	0.08952	0.70555	19.0063	12.7344	54.8388	62.0867	37.1665	1.88309	0.557479	0.00073048
	embryo	LRRC8C	chr3:53647944-53648481	0.08952	0.1607	0.11105	0.23711	0.08952	0.35869	0.11475	0.98406	20.1942	24.311	34.2742	67.6585	36.6095	1.19709	0.570727	0.0359507
	embryo	LRRC8B	chr3:53764148-53764644	0.08952	0.08035	0.08952	0.15807	0.10294	0.41249	0.09841	0.48275	9.50313	19.6804	34.2742	39.0032	25.6152	1.32646	0.660194	0.0445159
	embryo	KYAT3	chr3:54928475-54929042	0.08952	0.1607	0.08952	0.3359	0.1094	0.95053	0.11697	1.48538	20.1942	42.8337	73.6896	100.294	59.2528	1.46365	0.468505	0.00178355
	embryo	PKN2	chr3:55200715-55201201	0.08952	0.26784	0.08952	0.13831	0.11299	0.59184	0.09209	0.74269	34.4489	17.365	44.5565	63.6786	40.0123	1.06566	0.543355	0.0498487
	embryo	SYDE2	chr3:58890004-58890543	0.08952	0.1607	0.08952	0.07904	0.12195	0.50217	0.12254	0.64985	20.1942	9.26135	35.1311	42.1871	26.6934	1.39521	0.653688	0.0328131
	embryo	WDR63	chr3:59042981-59043444	0.08952	0.10714	0.08952	0.13831	0.09828	0.64564	0.08952	0.37134	13.0668	17.365	55.6956	32.6353	29.6907	1.53476	0.624617	0.0140055
	embryo	LPAR3	chr3:59185244-59185595	0.08952	0.13392	0.08952	0.07904	0.08952	0.53803	0.08952	0.46418	16.6305	9.26135	51.4114	40.5951	29.4746	1.83063	0.629919	0.00365932
	embryo	PRKACB	chr3:60026265-60026793	0.08952	0.13392	0.08952	0.15807	0.08952	0.43043	0.09655	0.61272	16.6305	19.6804	41.1291	50.1469	31.8967	1.32998	0.577772	0.0213402
	embryo	TTLL7	chr3:60110667-60111473	0.08952	0.10714	0.08952	0.05928	0.11837	0.60977	0.11029	0.50131	13.0668	6.94601	43.6997	35.8192	24.8829	1.99218	0.689178	0.00384433
	embryo	NEXN	chr3:66797484-66797849	0.08952	0.10714	0.08952	0.13831	0.09936	0.75325	0.08952	0.66842	13.0668	17.365	64.2642	58.9027	38.3997	2.01555	0.550199	0.000248981
	embryo	CTH	chr3:74793688-74794331	0.08952	0.13392	0.08952	0.11855	0.08952	0.4663	0.08952	0.53845	16.6305	15.0497	44.5565	47.759	30.9989	1.54358	0.58877	0.00874905
	embryo	ANKRD13C	chr3:74829638-74830197	0.08952	0.1607	0.08952	0.07904	0.08952	0.41249	0.08952	0.44561	20.1942	9.26135	39.4154	39.0032	26.9685	1.415	0.648792	0.0291849
	embryo	SRSF11	chr3:74964149-74964496	0.08952	0.05357	0.08952	0.0988	0.08952	0.41249	0.08952	0.38991	5.93946	12.7344	39.4154	34.2273	23.0791	1.97625	0.716739	0.0058283
	embryo	WLS	chr3:77070622-77071028	0.08952	0.1607	0.08952	0.27663	0.08952	0.69945	0.10843	0.77982	20.1942	34.73	66.8348	56.5148	44.5684	1.16514	0.502515	0.0204161
	embryo	TCTEX1D1	chr3:78570740-78571093	0.11678	0.18749	0.08952	0.13831	0.10868	0.50217	0.08952	0.72412	19.0063	17.365	39.4154	63.6786	34.8663	1.50489	0.572815	0.00860967
	adult	PDE4B	chr3:78997352-78997813	0.09428	0.53568	0.08952	0.41494	0.08952	0.10761	0.08952	0.1671	66.5219	53.2527	10.2823	14.3277	36.0962	-2.27937	0.562644	5.09621e-05
	embryo	AK4	chr3:80251337-80252160	0.08952	0.08035	0.08952	0.19759	0.08952	0.48423	0.09432	0.55702	9.50313	25.4687	46.2702	46.963	32.0513	1.41194	0.614035	0.0214799
	embryo	JAK1	chr3:80444269-80445189	0.08952	0.10714	0.08952	0.07904	0.08952	0.37662	0.08952	0.44561	13.0668	9.26135	35.9879	39.0032	24.3298	1.7494	0.674844	0.00953354
	embryo	CACHD1	chr3:81022553-81023159	0.08952	0.26784	0.08952	0.05928	0.08952	0.82499	0.08952	0.57558	34.4489	6.94601	78.8307	50.9429	42.7921	1.65101	0.614891	0.00725199
	embryo	ROR1	chr3:81801409-81801912	0.08952	0.05357	0.08952	0.19759	0.08952	0.37662	0.09098	0.63129	5.93946	25.4687	35.9879	54.9228	30.5797	1.53089	0.676067	0.0235492
	embryo	ALG6	chr3:82207831-82208500	0.08952	0.10714	0.08952	0.0988	0.10868	0.5201	0.11066	0.53845	13.0668	12.7344	40.2722	38.2072	26.0701	1.60479	0.642446	0.0124917
	embryo	ATG4C	chr3:82852019-82852523	0.08952	0.1607	0.08952	0.07904	0.099	0.4663	0.09358	0.48275	20.1942	9.26135	40.2722	40.5951	27.5807	1.45946	0.643273	0.0232807
	embryo	OMA1	chr3:87478995-87479625	0.08952	0.08035	0.08952	0.11855	0.09469	1.0402	0.10583	1.44824	9.50313	15.0497	93.3973	108.254	56.5509	3.03591	0.508202	2.3175e-09
	embryo	DAB1	chr3:87798710-87799032	0.1066	0.08035	0.11658	0.11855	0.09003	0.64564	0.09321	0.46418	8.31524	11.5767	60.8368	39.0032	29.933	2.32476	0.65104	0.00035583
	adult	SSBP3	chr3:91841074-91841571	0.11999	0.91066	0.1719	2.0747	0.08952	0.25108	0.08952	0.44561	89.0919	138.92	23.992	39.0032	72.7518	-1.85279	0.421918	1.1264e-05
	embryo	SHISAL2A	chr3:93727026-93727415	0.08952	0.1607	0.08952	0.13831	0.08952	0.69945	0.09581	0.92836	20.1942	17.365	66.8348	76.4143	45.2021	1.9323	0.504364	0.000127533
	embryo	ZCCHC11	chr3:93801920-93802366	0.08952	0.08035	0.08952	0.13831	0.09398	0.55597	0.12143	1.50394	9.50313	17.365	50.5545	97.9059	43.8321	2.46526	0.578923	2.05936e-05
	embryo	CC2D1B	chr3:93997028-93997729	0.08952	0.10714	0.08952	0.13831	0.10725	0.44836	0.1088	0.94693	13.0668	17.365	35.1311	69.2505	33.7034	1.7791	0.610413	0.00356164
	embryo	ZFYVE9	chr3:94200650-94201230	0.08952	0.21427	0.08952	0.23711	0.08952	0.44836	0.08952	0.83552	27.3215	30.0994	42.8428	74.0264	43.5725	1.02676	0.512821	0.0452664
	embryo	ZFYVE9	chr3:94201285-94201696	0.08952	0.13392	0.0901	0.23711	0.11084	0.66358	0.10212	0.63129	16.6305	30.0994	50.5545	48.5549	36.4598	1.08288	0.54965	0.0488237
	embryo	BTF3L4	chr3:94277487-94278042	0.08952	0.1607	0.08952	0.11855	0.08952	0.55597	0.09061	0.83552	20.1942	15.0497	53.1251	73.2304	40.3998	1.84411	0.539276	0.000627129
	embryo	RNF11	chr3:95058943-95059523	0.09214	0.1607	0.09366	0.17783	0.10545	0.5739	0.12291	0.70555	20.1942	20.838	46.2702	45.371	33.1684	1.15907	0.558118	0.0378248
	embryo	CDKN2C	chr3:95344231-95344912	0.08952	0.05357	0.08952	0.0988	0.10904	0.53803	0.14779	1.15117	5.93946	12.7344	41.9859	61.2907	30.4876	2.46525	0.660759	0.000190774
	embryo	FAF1	chr3:95351212-95351646	0.08952	0.08035	0.08952	0.07904	0.09649	0.69945	0.11363	1.35541	9.50313	9.26135	61.6936	94.7219	43.795	3.06055	0.584894	1.67092e-07
	embryo	EFCAB14	chr3:99420894-99421238	0.08952	0.1607	0.08952	0.11855	0.08952	0.48423	0.10063	0.76126	20.1942	15.0497	46.2702	59.6987	35.3032	1.59005	0.562539	0.00470524
	embryo	POMGNT1	chr3:99884176-99884532	0.10606	0.18749	0.1063	0.27663	0.11586	1.29128	0.1088	1.03976	20.1942	30.0994	95.111	75.6184	55.2557	1.76117	0.463166	0.000143268
	adult	MAST2	chr3:100166024-100166428	0.12749	0.85709	0.13515	1.14602	0.08952	0.16141	0.08952	0.09284	79.5887	97.2441	15.4234	7.95983	50.054	-2.92679	0.516226	1.43143e-08
	embryo	IPP	chr3:100332544-100333252	0.08952	0.21427	0.08952	0.21735	0.08952	0.82499	0.08952	1.03976	27.3215	27.784	78.8307	92.334	56.5676	1.63557	0.443956	0.000229525
	embryo	AKR1A1	chr3:100516762-100517416	0.09749	0.24106	0.08952	0.07904	0.09434	0.43043	0.11846	1.15117	28.5094	9.26135	38.5585	77.2103	38.3849	1.62034	0.617933	0.00873678
	embryo	EIF2B3	chr3:101059001-101059457	0.09374	0.24106	0.08952	0.05928	0.08952	0.73531	0.11029	1.28114	29.6973	6.94601	70.2622	92.334	49.8099	2.15438	0.563709	0.00013248
	embryo	PTCH2	chr3:101178871-101179252	0.09428	0.24106	0.08952	0.15807	0.10689	0.55597	0.11957	1.03976	29.6973	19.6804	44.5565	68.4545	40.5972	1.19709	0.531543	0.0243161
	embryo	PLK3	chr3:101213168-101213804	0.08952	0.10714	0.08952	0.05928	0.08952	0.5739	0.10695	0.64985	13.0668	6.94601	54.8388	47.759	30.6526	2.3603	0.640293	0.000227558
	embryo	DPH2	chr3:102089476-102089853	0.08952	0.1607	0.08952	0.19759	0.1137	0.82499	0.11363	1.09547	20.1942	25.4687	61.6936	76.4143	45.9427	1.59659	0.493975	0.0012287
	embryo	IPO13	chr3:102111172-102111937	0.08952	0.1607	0.08952	0.03952	0.08952	0.37662	0.08952	0.40848	20.1942	4.63067	35.9879	35.8192	24.158	1.53611	0.730474	0.0354746
	embryo	CDC20	chr3:102659013-102659402	0.08952	0.13392	0.08952	0.17783	0.1155	0.69945	0.11697	1.1883	16.6305	21.9957	51.4114	80.3943	42.6079	1.77109	0.531639	0.000864169
	embryo	ZNF691	chr3:103395230-103395664	0.08952	0.1607	0.08952	0.03952	0.08952	0.35869	0.08952	0.38991	20.1942	4.63067	34.2742	34.2273	23.3316	1.46805	0.739999	0.0472716
	embryo	FOXJ3	chr3:103880564-103881721	0.08952	0.13392	0.08952	0.13831	0.08952	0.44836	0.08952	0.50131	16.6305	17.365	42.8428	43.7791	30.1543	1.34932	0.589899	0.0221739
	embryo	SCMH1	chr3:104964769-104965484	0.08952	0.13392	0.08952	0.21735	0.08952	0.82499	0.08952	1.39254	16.6305	27.784	78.8307	123.377	61.6556	2.18596	0.471551	3.55759e-06
	embryo	SLFNL1	chr3:105192375-105192694	0.10232	0.1607	0.08971	0.0988	0.09577	0.28695	0.09246	0.64985	17.8184	12.7344	24.8488	55.7188	27.7801	1.40216	0.664055	0.0347286
	embryo	CTPS1	chr3:105232131-105232764	0.08952	0.08035	0.08952	0.13831	0.14025	0.86086	0.18679	1.91242	9.50313	17.365	52.2682	81.1902	40.0817	2.31118	0.575989	6.00672e-05
	embryo	NFYC	chr3:105493749-105494204	0.08952	0.18749	0.08952	0.11855	0.08952	0.5739	0.08952	0.53845	23.7578	15.0497	54.8388	47.759	35.3513	1.4036	0.558604	0.0119816
	embryo	NFYC	chr3:105509400-105510345	0.08952	0.18749	0.08952	0.11855	0.08952	0.59184	0.08952	0.64985	23.7578	15.0497	56.5525	57.3108	38.1677	1.55448	0.541057	0.00406534
	embryo	NFYC	chr3:105509403-105510345	0.09214	0.13392	0.08952	0.17783	0.08952	0.60977	0.08952	0.63129	16.6305	21.9957	58.2662	55.7188	38.1528	1.56007	0.535581	0.00358143
	embryo	RIMS3	chr3:105530677-105530929	0.08952	0.1607	0.08952	0.11855	0.08952	0.50217	0.08952	0.40848	20.1942	15.0497	47.9839	35.8192	29.7618	1.24954	0.601359	0.0377226
	embryo	ZNF684	chr3:105624188-105624477	0.08952	0.13392	0.08952	0.0988	0.08952	0.43043	0.08952	0.44561	16.6305	12.7344	41.1291	39.0032	27.3743	1.44902	0.624678	0.0203612
	embryo	EXO5	chr3:105643872-105644603	0.08952	0.29462	0.08952	0.35566	0.08952	0.96846	0.1062	1.42967	38.0125	45.1491	92.5404	106.662	70.5909	1.2602	0.393385	0.00135784
	embryo	ZFP69	chr3:105675145-105675474	0.08952	0.10714	0.08952	0.11855	0.08952	0.37662	0.08952	0.96549	13.0668	15.0497	35.9879	85.1702	37.3186	2.10891	0.613398	0.000585868
	embryo	MFSD2A	chr3:106135768-106136011	0.08952	0.18749	0.08952	0.11855	0.09972	0.77118	0.09989	0.40848	23.7578	15.0497	65.9779	31.8393	34.1562	1.33299	0.603848	0.0272801
	embryo	PABPC4	chr3:106493245-106493541	0.08952	0.13392	0.08952	0.23711	0.0929	0.62771	0.08952	0.76126	16.6305	30.0994	57.4093	67.6585	42.9494	1.419	0.518176	0.00617315
	embryo	NDUFS5	chr3:106975975-106976482	0.0916	0.24106	0.08952	0.29639	0.11729	1.094	0.15931	2.67368	30.8852	38.2031	79.6876	132.929	70.4262	1.62246	0.427834	0.000149275
	embryo	SF3A3	chr3:107971123-107971430	0.09482	0.13392	0.08952	0.11855	0.11227	0.50217	0.11734	0.87266	16.6305	15.0497	37.7017	58.9027	32.0711	1.61025	0.596408	0.0069357
	embryo	MTF1	chr3:108062250-108062513	0.08952	0.13392	0.08952	0.11855	0.1094	0.41249	0.13406	1.0769	16.6305	15.0497	31.7037	63.6786	31.7656	1.59245	0.618734	0.0100613
	adult	LSM10	chr3:109481949-109482455	0.11249	0.45533	0.17072	1.28434	0.08952	0.28695	0.08952	0.38991	47.5157	86.8251	27.4194	34.2273	48.9969	-1.12335	0.487582	0.0212276
	embryo	TEKT2	chr3:109732850-109733217	0.08952	0.1607	0.08952	0.15807	0.08952	0.43043	0.08952	0.57558	20.1942	19.6804	41.1291	50.9429	32.9866	1.20814	0.564545	0.0323526
	embryo	AGO3	chr3:109872696-109873389	0.08952	0.13392	0.08952	0.31614	0.08952	0.66358	0.08952	0.63129	16.6305	40.5184	63.4073	55.7188	44.0688	1.05715	0.528538	0.0454859
	embryo	CLSPN	chr3:109981294-109981556	0.08952	0.13392	0.08952	0.15807	0.08952	0.39456	0.08952	0.61272	16.6305	19.6804	37.7017	54.1268	32.0348	1.33922	0.583926	0.0218208
	embryo	KIAA0319L	chr3:110210722-110211273	0.09053	0.24106	0.09326	0.11855	0.15316	0.80705	0.22689	2.78508	30.8852	13.892	44.5565	97.1099	46.6109	1.66555	0.562966	0.00309116
	embryo	ZMYM1	chr3:110622932-110623216	0.08952	0.21427	0.08952	0.0988	0.08952	0.41249	0.08952	0.85409	27.3215	12.7344	39.4154	75.6184	38.7724	1.52578	0.585536	0.00916638
	embryo	ATG16L1	chr3:112967774-112968504	0.08952	0.13392	0.08952	0.13831	0.08952	0.43043	0.08952	0.42705	16.6305	17.365	41.1291	37.4112	28.1339	1.2076	0.6068	0.0465779
	embryo	USP40	chr3:113257104-113257621	0.08952	0.13392	0.09168	0.21735	0.13128	0.69945	0.12291	0.74269	16.6305	26.6264	45.4134	47.759	34.1073	1.10578	0.560711	0.0485984
	embryo	AGAP1	chr3:115043825-115044117	0.08952	0.21427	0.08952	0.17783	0.10151	0.95053	0.12923	1.41111	27.3215	21.9957	79.6876	86.7621	53.9417	1.756	0.458028	0.000126171
	embryo	IQCA1	chr3:115967503-115967909	0.08952	0.1607	0.08952	0.0988	0.08952	0.4663	0.10806	0.53845	20.1942	12.7344	44.5565	39.0032	29.122	1.34448	0.610371	0.027614
	embryo	UBE2F	chr3:117353591-117354262	0.08952	0.61603	0.09366	0.47422	0.12303	1.66791	0.13517	2.19093	80.7766	57.8834	115.676	128.949	95.8212	0.820243	0.342631	0.0166677
	embryo	TRAF3IP1	chr3:117638764-117639162	0.08952	0.10714	0.08952	0.0988	0.08952	0.44836	0.08952	0.38991	13.0668	12.7344	42.8428	34.2273	25.7178	1.57807	0.649214	0.0150682
	embryo	ASB1	chr3:117716399-117716814	0.08952	0.10714	0.08952	0.15807	0.10438	0.86086	0.10992	1.54108	13.0668	19.6804	70.2622	111.438	53.6117	2.47156	0.508855	1.19113e-06
	embryo	NDUFA10	chr3:118923953-118924566	0.08952	0.10714	0.08952	0.15807	0.11119	0.84292	0.08952	0.33421	13.0668	19.6804	64.2642	29.4514	31.6157	1.51358	0.63188	0.0166043
	adult	GPC1	chr3:119863251-119863526	0.14678	0.99101	0.18732	1.14602	0.08952	0.35869	0.08952	0.42705	79.5887	70.6178	34.2742	37.4112	55.473	-1.06641	0.428532	0.012828
	adult	GPC1	chr3:119863251-119863741	0.14999	0.69639	0.18732	1.50169	0.08967	0.25108	0.08952	0.50131	54.643	92.6135	23.992	43.7791	53.7569	-1.11706	0.483767	0.0209385
	adult	SNED1	chr3:120254022-120254367	0.08952	0.42855	0.09366	0.49398	0.08952	0.26902	0.08952	0.1114	55.8309	60.1987	25.7057	9.55179	37.8218	-1.72526	0.574798	0.00268644
	embryo	PASK	chr3:120371926-120372410	0.12374	0.21427	0.08952	0.19759	0.10115	0.5201	0.08952	0.59415	20.1942	25.4687	43.6997	52.5349	35.4743	1.07551	0.543931	0.0480086
	adult	FARP2	chr3:120545227-120545758	0.11624	0.74995	0.14622	1.10651	0.08952	0.17934	0.08952	0.20424	76.0251	86.8251	17.1371	17.5116	49.3747	-2.23264	0.475959	2.72094e-06
	embryo	RTP5	chr3:120858518-120858883	0.08952	0.1607	0.08952	0.15807	0.08952	0.41249	0.08952	0.53845	20.1942	19.6804	39.4154	47.759	31.7622	1.12922	0.572248	0.0484611
	embryo	FIGNL1	chr4:5454030-5455183	0.08952	0.29462	0.08952	0.23711	0.10079	0.96846	0.09989	0.77982	38.0125	30.0994	82.2582	62.0867	53.1142	1.08324	0.454202	0.0170821
	embryo	C4H7orf57	chr4:7697066-7697586	0.10339	0.21427	0.08952	0.19759	0.10545	1.00433	0.10509	1.16973	23.7578	25.4687	81.4013	88.3541	54.7455	1.78595	0.45351	8.21408e-05
	embryo	FZD1	chr4:8665596-8666324	0.26409	0.45533	0.3446	0.35566	0.25754	1.23748	0.31898	2.13523	20.1942	11.5767	41.1291	52.5349	31.3587	1.56241	0.60259	0.00951906
	embryo	MTERF1	chr4:9254495-9255053	0.26034	0.48211	0.25963	0.7706	0.25359	1.73965	0.38397	4.49326	21.3821	33.5724	58.2662	93.13	51.5877	1.46202	0.488829	0.00278182
	embryo	GATAD1	chr4:9764136-9764636	0.10124	0.37498	0.09682	0.4347	0.12447	1.68584	0.11846	1.09547	43.952	50.9374	115.676	73.2304	70.9488	0.991519	0.408653	0.0152533
	embryo	CDK6	chr4:10187184-10187464	0.08952	0.24106	0.08952	0.27663	0.10294	0.96846	0.11177	1.31827	30.8852	34.73	80.5445	93.13	59.8224	1.40439	0.427209	0.00101133
	embryo	SEM1	chr4:14079861-14080146	0.08952	0.1607	0.08952	0.07904	0.11119	0.53803	0.08952	0.59415	20.1942	9.26135	41.1291	52.5349	30.7799	1.67223	0.621914	0.00716984
	embryo	TAC1	chr4:15014520-15014769	0.10446	0.13392	0.08952	0.19759	0.14168	0.55597	0.16302	1.72675	14.2547	25.4687	33.4174	83.5782	39.1797	1.55894	0.601445	0.00954227
	embryo	MIOS	chr4:15634757-15635646	0.13178	0.74995	0.10907	0.49398	0.23602	3.78418	0.24509	4.12192	66.5219	52.0951	137.097	133.725	97.3598	1.19168	0.33786	0.000420089
	embryo	GLCCI1	chr4:16050620-16051098	0.09642	0.1607	0.12448	0.05928	0.13487	0.84292	0.13665	0.72412	19.0063	4.63067	53.1251	41.3911	29.5383	2.00316	0.68062	0.00324905
	embryo	PHF14	chr4:19065303-19065697	0.12803	0.29462	0.11421	0.29639	0.1381	0.9864	0.16005	1.2997	27.3215	28.9417	60.8368	64.4746	45.3936	1.15529	0.47949	0.0159785
	embryo	ETV1	chr4:22194931-22195264	0.09053	0.10714	0.08952	0.03952	0.10976	0.4663	0.08952	0.38991	13.0668	4.63067	35.9879	34.2273	21.9782	1.99176	0.745268	0.00752795
	embryo	ETV1	chr4:22196584-22196953	0.08952	0.05357	0.08952	0.17783	0.08952	0.50217	0.08952	0.42705	5.93946	21.9957	47.9839	37.4112	28.3326	1.60786	0.677843	0.0176907
	embryo	DGKB	chr4:23261537-23262012	0.09214	0.10714	0.08952	0.05928	0.10617	0.80705	0.14111	1.80102	13.0668	6.94601	65.121	101.09	46.5559	3.05822	0.577182	1.16736e-07
	embryo	AHR	chr4:25805010-25805558	0.08952	0.24106	0.08952	0.23711	0.11765	0.87879	0.12886	1.52251	30.8852	30.0994	63.4073	93.926	54.5795	1.36863	0.458024	0.00280689
	embryo	HDAC9	chr4:26624131-26624618	0.08952	0.18749	0.08952	0.17783	0.10294	0.64564	0.13665	1.74532	23.7578	21.9957	53.1251	101.09	49.9921	1.75493	0.509471	0.00057186
	embryo	TOMM7	chr4:31527797-31528037	0.08952	0.18749	0.08952	0.0988	0.08952	0.53803	0.08952	0.51988	23.7578	12.7344	51.4114	46.167	33.5176	1.42057	0.580352	0.014374
	embryo	TRA2A	chr4:32135147-32135480	0.10232	0.08035	0.08952	0.11855	0.09936	0.30489	0.08952	0.44561	8.31524	15.0497	25.7057	39.0032	22.0184	1.46906	0.715912	0.0401685
	embryo	CCDC126	chr4:32217188-32218146	0.08952	0.05357	0.08952	0.15807	0.09147	0.78912	0.08952	0.38991	5.93946	19.6804	73.6896	34.2273	33.3842	2.06934	0.670928	0.00204035
	embryo	RUNDC3B	chr4:32563248-32563882	0.09321	0.21427	0.08952	0.17783	0.15208	1.16574	0.1827	1.37397	26.1336	21.9957	65.121	59.6987	43.2373	1.37513	0.497748	0.00573263
	embryo	ABCB1	chr4:32879400-32879892	0.12589	0.18749	0.08952	0.13831	0.15029	0.89672	0.15596	0.96549	16.6305	17.365	50.5545	48.5549	33.2762	1.54339	0.568174	0.00659965
	embryo	TMEM243	chr4:33226831-33227220	0.11464	0.29462	0.08952	0.19759	0.10617	0.80705	0.14334	1.0769	29.6973	25.4687	65.121	59.6987	44.9964	1.17816	0.483595	0.0148403
	embryo	DMTF1	chr4:33298110-33299222	0.10446	0.10714	0.15214	0.17783	0.14383	0.69945	0.17676	0.74269	11.8789	12.7344	41.1291	33.4313	24.7934	1.59802	0.66121	0.015657
	embryo	SEMA3D	chr4:35389813-35390659	0.08952	0.34819	0.09682	0.4347	0.12841	1.21955	0.12032	1.59678	45.1399	50.9374	80.5445	105.07	70.4229	0.950643	0.393828	0.0157849
	embryo	SEMA3C	chr4:39939392-39939839	0.08952	0.32141	0.08952	0.37542	0.11191	0.9864	0.1088	1.11403	41.5762	47.4644	75.4033	81.1902	61.4085	0.814409	0.410734	0.0473884
	embryo	KMT2E	chr4:46202061-46202591	0.09964	0.13392	0.13199	0.23711	0.13272	0.66358	0.1426	0.70555	15.4426	19.6804	41.9859	39.0032	29.028	1.20428	0.599882	0.0446929
	embryo	ATXN7L1	chr4:46758408-46759004	0.11303	0.24106	0.11579	0.27663	0.10689	0.80705	0.12106	0.77982	24.9457	26.6264	64.2642	50.9429	41.6948	1.15854	0.50445	0.0216392
	embryo	BCAP29	chr4:48591430-48591894	0.12214	0.10714	0.08952	0.17783	0.08952	0.50217	0.11363	0.55702	9.50313	21.9957	47.9839	39.0032	29.6215	1.46235	0.629504	0.020178
	embryo	BCAP29	chr4:48591462-48591971	0.1666	0.37498	0.11579	0.31614	0.18473	1.30922	0.22132	2.02383	26.1336	31.257	59.9799	72.4344	47.4513	1.20628	0.475203	0.0111344
	embryo	CBLL1	chr4:48758410-48758868	0.08952	0.21427	0.08952	0.3359	0.14025	1.38096	0.13034	1.50394	27.3215	42.8337	83.9719	91.538	61.4163	1.32185	0.430514	0.00213772
	embryo	LAMB1	chr4:49062342-49062636	0.12963	0.24106	0.11026	0.19759	0.13415	1.12987	0.1322	0.98406	21.3821	19.6804	71.9759	58.9027	42.9853	1.67198	0.509312	0.00102771
	embryo	NRCAM	chr4:49563202-49563457	0.10392	0.21427	0.10709	0.23711	0.1962	1.18368	0.15559	0.96549	23.7578	25.4687	51.4114	49.3509	37.4972	1.03309	0.523394	0.0484021
	embryo	STARD3NL	chr4:49987043-49987744	0.09749	0.10714	0.08952	0.15807	0.09505	0.60977	0.10212	0.61272	11.8789	19.6804	54.8388	47.759	33.5393	1.69865	0.582792	0.00356061
	embryo	MET	chr4:51735439-51736293	0.08952	0.26784	0.08952	0.11855	0.11873	1.16574	0.13368	1.22544	34.4489	15.0497	83.9719	72.4344	51.4762	1.66195	0.497779	0.000841653
	embryo	MET	chr4:51735500-51736293	0.12696	0.18749	0.14859	0.3359	0.1632	1.11194	0.17119	1.80102	16.6305	25.4687	58.2662	83.5782	45.9859	1.75204	0.511666	0.000616642
	embryo	CAV1	chr4:51901448-51901854	0.08952	0.08035	0.09721	0.13831	0.15352	1.12987	0.12886	0.74269	9.50313	16.2074	62.5505	45.371	33.408	2.06655	0.604971	0.000635607
	embryo	TES	chr4:52224789-52225220	0.10928	0.29462	0.1233	0.23711	0.14742	1.16574	0.16822	1.05833	30.8852	21.9957	67.6916	49.3509	42.4809	1.14613	0.509927	0.0245988
	embryo	FOXP2	chr4:54430262-54430542	0.09535	0.18749	0.10947	0.15807	0.12769	0.77118	0.11177	0.81696	22.5699	16.2074	51.4114	58.1067	37.0738	1.49942	0.543854	0.00583305
	embryo	TMEM168	chr4:55560163-55560615	0.10606	0.26784	0.10314	0.39518	0.15173	1.95486	0.22578	4.25189	29.6973	43.9914	109.678	149.645	83.2527	1.81476	0.391649	3.59292e-06
	embryo	IMMP2L	chr4:56760761-56761788	0.09053	0.26784	0.11263	0.15807	0.14132	1.16574	0.16413	1.55965	34.4489	16.2074	70.2622	75.6184	49.1342	1.52846	0.498568	0.0021716
	embryo	KIAA0895	chr4:60855955-60856411	0.08952	0.29462	0.08952	0.0988	0.08952	0.66358	0.09061	0.98406	38.0125	12.7344	63.4073	85.9661	50.0301	1.56109	0.530603	0.00325978
	embryo	BBS9	chr4:63730132-63730591	0.08999	0.05357	0.13318	0.17783	0.08952	0.48423	0.09766	0.40848	5.93946	15.0497	46.2702	32.6353	24.9737	1.9063	0.702831	0.00668147
	embryo	AVL9	chr4:64010041-64010427	0.08952	0.10714	0.08952	0.15807	0.08952	0.48423	0.08952	0.42705	13.0668	19.6804	46.2702	37.4112	29.1071	1.3515	0.610873	0.026938
	embryo	TAX1BP1	chr4:68406910-68407401	0.12428	0.96423	0.15293	1.60048	0.19943	3.19234	0.21129	4.90174	91.4677	120.397	137.097	183.872	133.209	0.599658	0.303319	0.0480427
	embryo	HOXA1	chr4:68944873-68945352	0.11999	0.32141	0.08952	0.21735	0.10617	0.95053	0.10323	1.00263	30.8852	27.784	76.2602	77.2103	53.0349	1.38768	0.449705	0.00203036
	embryo	MPP6	chr4:71303567-71304266	0.08952	0.08035	0.08952	0.15807	0.08952	0.48423	0.08952	0.68699	9.50313	19.6804	46.2702	60.4947	33.9871	1.86946	0.59867	0.0017921
	embryo	STEAP2	chr4:74405534-74406075	0.09535	0.13392	0.10354	0.17783	0.08952	0.43043	0.12514	1.00263	16.6305	19.6804	41.1291	63.6786	35.2796	1.53009	0.56837	0.00710117
	embryo	GTPBP10	chr4:74532787-74533100	0.08952	0.24106	0.08952	0.3359	0.10402	0.95053	0.08952	0.70555	30.8852	42.8337	77.9739	62.0867	53.4449	0.924245	0.451195	0.040517
	embryo	TNS3	chr4:74774693-74775132	0.08952	0.05357	0.08952	0.07904	0.08952	0.32282	0.08952	0.33421	5.93946	9.26135	30.8468	29.4514	18.8747	1.98605	0.777424	0.0106294
	embryo	YKT6	chr4:77129412-77129836	0.08952	0.13392	0.08952	0.11855	0.08952	0.87879	0.09395	1.26257	16.6305	15.0497	83.9719	106.662	55.5784	2.5903	0.486626	1.02087e-07
	embryo	C4H7orf25	chr4:78144208-78145018	0.2282	0.85709	0.42324	2.15373	0.21737	2.18801	0.28742	3.97338	43.952	57.8834	85.6856	109.846	74.3417	0.941278	0.387863	0.0152314
	embryo	GLI3	chr4:78746662-78747651	0.08952	0.1607	0.08952	0.11855	0.11335	0.50217	0.09803	0.59415	20.1942	15.0497	37.7017	47.759	30.1761	1.27964	0.59592	0.0317664
	embryo	INHBA	chr4:79283698-79284012	0.08952	0.26784	0.08952	0.11855	0.13379	1.07607	0.11623	0.68699	34.4489	15.0497	68.5485	46.963	41.2525	1.22361	0.550018	0.0261032
	embryo	RALA	chr4:81244380-81245122	0.09107	0.1607	0.08952	0.17783	0.08952	0.35869	0.08952	0.72412	20.1942	21.9957	34.2742	63.6786	35.0357	1.21687	0.575142	0.0343642
	embryo	TSPAN12	chr4:85354675-85355580	0.08952	0.18749	0.08952	0.15807	0.09685	0.34076	0.13814	1.54108	23.7578	19.6804	29.99	88.3541	40.4456	1.44884	0.598681	0.0155181
	embryo	CPED1	chr4:85490232-85490452	0.10017	0.24106	0.09405	0.25687	0.15352	1.094	0.16488	1.22544	28.5094	31.257	60.8368	58.9027	44.8765	1.0021	0.479326	0.0365604
	embryo	IQUB	chr4:87862752-87863183	0.1066	0.1607	0.13515	0.13831	0.11012	0.4663	0.08952	0.53845	17.8184	11.5767	35.9879	47.759	28.2855	1.51283	0.627299	0.0158803
	embryo	ZNF800	chr4:91638795-91639393	0.09374	0.10714	0.10196	0.21735	0.10043	0.53803	0.10398	0.63129	13.0668	24.311	45.4134	47.759	32.6375	1.31601	0.584173	0.0242737
	embryo	GCC1	chr4:91815337-91815893	0.09267	0.08035	0.08952	0.13831	0.09792	0.43043	0.08952	0.48275	9.50313	17.365	36.8448	42.1871	26.475	1.55497	0.650434	0.0168175
	embryo	CALU	chr4:92719735-92720378	0.13071	0.29462	0.15847	0.21735	0.16607	0.84292	0.13777	0.98406	26.1336	15.0497	42.8428	56.5148	35.1352	1.27312	0.566329	0.0245753
	embryo	TSPAN33	chr4:93068640-93069132	0.08952	0.32141	0.09405	0.3359	0.09828	1.00433	0.09544	0.81696	41.5762	40.5184	87.3993	67.6585	59.2881	0.916589	0.424309	0.030758
	embryo	SMO	chr4:93107871-93108313	0.08952	0.1607	0.08952	0.17783	0.1094	0.80705	0.12106	1.05833	20.1942	21.9957	62.5505	69.2505	43.4977	1.64342	0.502745	0.00107967
	embryo	NRF1	chr4:93450515-93451148	0.11249	0.26784	0.08952	0.25687	0.09254	0.69945	0.13183	1.35541	27.3215	32.4147	64.2642	81.1902	51.2977	1.28415	0.461313	0.00537455
	embryo	CEP41	chr4:94192241-94192519	0.10606	0.18749	0.08952	0.27663	0.09075	0.93259	0.12477	1.0769	20.1942	34.73	87.3993	68.4545	52.6945	1.50225	0.474891	0.00155959
	embryo	MKLN1	chr4:94849858-94850166	0.08952	0.26784	0.08952	0.11855	0.13415	0.87879	0.12106	0.85409	34.4489	15.0497	55.6956	55.7188	40.2282	1.17267	0.543409	0.0309291
	embryo	AKR1B1	chr4:98131506-98131869	0.08952	0.29462	0.08952	0.15807	0.132	1.05814	0.1166	1.05833	38.0125	19.6804	68.5485	71.6384	49.47	1.2829	0.48651	0.00836555
	embryo	CNOT4	chr4:99335253-99336189	0.08952	0.18749	0.08952	0.21735	0.09505	0.77118	0.08952	0.63129	23.7578	27.784	69.4053	55.7188	44.1665	1.27829	0.494007	0.00966498
	embryo	ATP6V0A4	chr4:102438018-102438426	0.08952	0.13392	0.08952	0.13831	0.08952	0.43043	0.08952	0.61272	16.6305	17.365	41.1291	54.1268	32.3129	1.48724	0.580539	0.0104122
	embryo	UBN2	chr4:102782446-102782961	0.08952	0.1607	0.08952	0.15807	0.08952	1.07607	0.09284	1.15117	20.1942	19.6804	102.823	97.9059	60.1508	2.33167	0.45142	2.4019e-07
	embryo	SLC37A3	chr4:103786760-103787176	0.08952	0.1607	0.08952	0.15807	0.08952	0.5201	0.09172	0.48275	20.1942	19.6804	49.6976	41.3911	32.7408	1.19123	0.565174	0.0350555
	embryo	MKRN1	chr4:103842935-103843316	0.08952	0.1607	0.08952	0.13831	0.08952	0.35869	0.08952	0.77982	20.1942	17.365	34.2742	69.2505	35.271	1.4652	0.588789	0.0128287
	adult	ADCK2	chr4:103993941-103994607	0.0916	0.5089	0.15847	2.31181	0.08952	0.23315	0.08952	0.22281	65.334	167.862	22.2783	19.1036	68.6444	-2.49655	0.488782	3.2611e-07
	embryo	MRPS33	chr4:104273293-104273672	0.08952	0.08035	0.08952	0.13831	0.08952	0.44836	0.08952	0.44561	9.50313	17.365	42.8428	39.0032	27.1785	1.60467	0.643375	0.0126261
	embryo	SSBP1	chr4:105003867-105004162	0.08952	0.1607	0.08952	0.11855	0.08952	0.4663	0.11549	0.77982	20.1942	15.0497	44.5565	53.3308	33.2828	1.47535	0.572261	0.00993437
	adult	CLCN1	chr4:106700557-106700950	0.09857	0.72317	0.12251	1.02747	0.08952	0.23315	0.08952	0.22281	86.7161	96.0865	22.2783	19.1036	56.0461	-2.14486	0.446024	1.51805e-06
	embryo	TCAF1	chr4:107056700-107057167	0.08952	0.13392	0.08952	0.15807	0.09792	0.59184	0.10472	0.79839	16.6305	19.6804	51.4114	60.4947	37.0542	1.62375	0.545033	0.00289017
	embryo	TPK1	chr4:108100107-108100764	0.08952	0.21427	0.08952	0.0988	0.08952	0.4663	0.09432	0.59415	27.3215	12.7344	44.5565	49.3509	33.4908	1.23171	0.585118	0.0352865
	embryo	ZNF398	chr4:112258248-112258779	0.08952	0.10714	0.08952	0.15807	0.08952	0.41249	0.08952	0.46418	13.0668	19.6804	39.4154	40.5951	28.1894	1.28763	0.615076	0.0363097
	embryo	ZNF777	chr4:112461825-112462378	0.08952	0.13392	0.08952	0.11855	0.08952	0.48423	0.09172	0.66842	16.6305	15.0497	46.2702	57.3108	33.8153	1.71017	0.573435	0.00286058
	embryo	LRRC61	chr4:112737360-112737854	0.10285	0.32141	0.09326	0.27663	0.12949	1.29128	0.12923	1.00263	36.8246	33.5724	84.8287	61.2907	54.1291	1.0527	0.449362	0.0191472
	adult	REPIN1	chr4:112782073-112782500	1.96006	76.0668	1.93243	78.0284	1.69015	60.7621	1.76537	70.2954	460.902	466.54	307.611	316.801	387.964	-0.570638	0.17547	0.00114571
	embryo	KCNH2	chr4:113562921-113563362	0.08952	0.10714	0.08952	0.13831	0.09398	0.53803	0.11103	0.74269	13.0668	17.365	48.8408	52.5349	32.9519	1.73525	0.581006	0.00282072
	embryo	NOS3	chr4:113576084-113576358	0.08952	0.21427	0.08952	0.11855	0.11048	0.59184	0.10658	0.74269	27.3215	15.0497	45.4134	54.9228	35.6768	1.24607	0.560982	0.026336
	embryo	AGAP3	chr4:113661239-113661759	0.09589	0.21427	0.08952	0.19759	0.11801	0.78912	0.14779	1.54108	26.1336	25.4687	56.5525	82.7822	47.7343	1.43435	0.487482	0.00325722
	adult	PRKAG2	chr4:114144548-114145211	0.10017	1.1785	0.09721	0.73108	0.08952	0.26902	0.08952	0.38991	138.983	86.8251	25.7057	34.2273	71.4353	-1.91084	0.418201	4.89603e-06
	embryo	KMT2C	chr4:114853345-114853915	0.08952	0.18749	0.08952	0.27663	0.13487	1.47063	0.14222	1.20687	23.7578	34.73	93.3973	66.8626	54.6869	1.45199	0.463375	0.00172726
	embryo	PAXIP1	chr4:116954963-116955539	0.18052	0.34819	0.25252	0.47422	0.13666	0.71738	0.10101	0.83552	22.5699	20.838	44.5565	65.2706	38.3088	1.34072	0.537381	0.0125988
	embryo	HTR5A	chr4:116983420-116983731	0.08952	0.1607	0.10591	0.25687	0.10761	0.4663	0.10138	0.89123	20.1942	27.784	36.8448	69.2505	38.5184	1.14595	0.556073	0.0393224
	embryo	RBM33	chr4:117357477-117358098	0.08952	0.21427	0.0905	0.25687	0.13666	0.9864	0.1374	1.26257	27.3215	32.4147	61.6936	72.4344	48.4661	1.16698	0.468559	0.0127538
	embryo	RNF32	chr4:118109474-118110063	0.08952	0.13392	0.08952	0.07904	0.09541	0.60977	0.08952	0.55702	16.6305	9.26135	53.9819	49.3509	32.3062	1.9987	0.606077	0.000974563
	embryo	LMBR1	chr4:118296939-118297362	0.08952	0.10714	0.08952	0.07904	0.1302	0.59184	0.18939	1.05833	13.0668	9.26135	38.5585	43.7791	26.1664	1.88443	0.657986	0.00418421
	embryo	MNX1	chr4:118384057-118384317	0.09696	0.1607	0.08952	0.0988	0.09972	0.53803	0.09803	0.40848	19.0063	12.7344	45.4134	32.6353	27.4473	1.29817	0.630867	0.039613
	embryo	NCAPG2	chr4:119408494-119409181	0.1066	0.32141	0.08952	0.39518	0.11406	1.41683	0.15188	1.54108	35.6368	50.9374	106.25	80.3943	68.3046	1.10639	0.410395	0.00701966
	embryo	TMEM19	chr5:1318956-1319514	0.10392	0.48211	0.08952	0.21735	0.08952	0.75325	0.12329	1.42967	54.643	27.784	71.9759	91.538	61.4852	0.990596	0.447885	0.0269862
	embryo	RAB21	chr5:1377460-1377845	0.08952	0.18749	0.08952	0.23711	0.08952	0.55597	0.14631	1.85672	23.7578	30.0994	53.1251	100.294	51.819	1.51128	0.497078	0.00236324
	embryo	CAPS2	chr5:4832369-4832822	0.08952	0.18749	0.08952	0.19759	0.10366	0.66358	0.12254	1.20687	23.7578	25.4687	54.8388	78.0063	45.5179	1.43315	0.496525	0.00389719
	embryo	PHLDA1	chr5:5575760-5576223	0.08952	0.1607	0.08952	0.0988	0.08952	0.4663	0.08952	0.57558	20.1942	12.7344	44.5565	50.9429	32.107	1.53815	0.588189	0.00892115
	embryo	OSBPL8	chr5:6000820-6001791	0.08952	0.1607	0.08952	0.13831	0.08952	0.30489	0.08952	1.244	20.1942	17.365	29.1331	109.846	44.1345	1.89031	0.623248	0.00242139
	embryo	OSBPL8	chr5:6000843-6001791	0.10821	0.26784	0.1146	0.17783	0.11048	0.44836	0.11586	1.20687	28.5094	17.365	34.2742	82.7822	40.7327	1.35489	0.580461	0.0195875
	embryo	CSRP2	chr5:6300602-6300878	0.13017	0.21427	0.13397	0.15807	0.10545	0.62771	0.09395	0.50131	19.0063	12.7344	50.5545	42.1871	31.1206	1.54765	0.596267	0.00944332
	embryo	E2F7	chr5:6482203-6482806	0.09535	0.13392	0.11065	0.13831	0.12267	0.62771	0.14854	0.64985	16.6305	13.892	43.6997	34.2273	27.1124	1.35199	0.627194	0.0311137
	embryo	SYT1	chr5:8441104-8441415	0.09214	0.18749	0.098	0.13831	0.17576	0.87879	0.22095	1.46681	23.7578	16.2074	41.9859	52.5349	33.6215	1.24384	0.567688	0.0284476
	embryo	PAWR	chr5:9258038-9258543	0.08952	0.13392	0.08952	0.05928	0.08952	0.41249	0.08952	0.40848	16.6305	6.94601	39.4154	35.8192	24.7028	1.67661	0.688273	0.014852
	embryo	MYF5	chr5:10284261-10284525	0.08952	0.05357	0.08952	0.17783	0.11442	0.43043	0.11809	0.68699	5.93946	21.9957	31.7037	46.167	26.4515	1.47667	0.700323	0.0349825
	embryo	TMTC2	chr5:12219207-12219826	0.08952	0.10714	0.08952	0.15807	0.13236	0.86086	0.14371	0.79839	13.0668	19.6804	55.6956	43.7791	33.0555	1.60078	0.583427	0.00607423
	embryo	SLC6A15	chr5:14554890-14555656	0.10339	0.08035	0.09563	0.17783	0.10259	0.39456	0.10323	0.70555	8.31524	20.838	32.5605	54.1268	28.9602	1.5709	0.65799	0.0169672
	embryo	DUSP6	chr5:19217284-19217695	0.08952	0.21427	0.08952	0.13831	0.1094	0.78912	0.09358	0.64985	27.3215	17.365	61.6936	54.9228	40.3257	1.38491	0.524294	0.00825454
	embryo	ATP2B1	chr5:19606537-19607710	0.08952	0.13392	0.08952	0.15807	0.09362	0.5201	0.09321	0.44561	16.6305	19.6804	47.1271	37.4112	30.2123	1.21785	0.591115	0.0393733
	embryo	SOCS2	chr5:23366720-23367586	0.11517	0.21427	0.14266	0.23711	0.08952	0.43043	0.08952	0.74269	21.3821	18.5227	41.1291	65.2706	36.5761	1.41679	0.557183	0.0109979
	embryo	SOCS2	chr5:23366804-23367755	0.08999	0.13392	0.09247	0.0988	0.12267	0.62771	0.1957	0.83552	16.6305	11.5767	43.6997	33.4313	26.3345	1.45155	0.644037	0.0242066
	embryo	CEP83	chr5:24215815-24216093	0.08952	0.21427	0.09089	0.17783	0.09039	0.5739	0.11215	0.89123	27.3215	21.9957	53.9819	62.8826	41.5454	1.24589	0.506729	0.0139443
	embryo	NR2C1	chr5:24759397-24760411	0.11196	0.34819	0.09959	0.41494	0.0972	1.21955	0.08952	0.90979	36.8246	47.4644	107.107	80.3943	67.9476	1.15181	0.408134	0.00477053
	adult	PPP1R1A	chr5:25505720-25506318	0.13392	1.28564	0.11776	1.50169	0.22813	1.73965	0.27814	3.43493	114.038	147.024	65.121	97.9059	106.022	-0.67772	0.338223	0.0450953
	embryo	PDE1B	chr5:25531438-25531751	0.1607	0.34819	0.18178	0.13831	0.31995	1.34509	0.35835	2.3766	24.9457	8.10368	35.9879	52.5349	30.3931	1.42543	0.648962	0.0280581
	embryo	PDE1B	chr5:25542142-25542676	0.08952	0.1607	0.08952	0.15807	0.08952	0.32282	0.09024	0.66842	20.1942	19.6804	30.8468	58.9027	32.406	1.17254	0.596224	0.0492284
	embryo	SMUG1	chr5:25855475-25855900	0.11839	0.26784	0.08952	0.25687	0.12985	0.96846	0.14	1.46681	26.1336	32.4147	63.4073	82.7822	51.1845	1.32035	0.465167	0.00453328
	embryo	HOXC6	chr5:26014478-26014900	0.10124	0.10714	0.08952	0.0988	0.13236	0.91466	0.10026	0.63129	11.8789	12.7344	59.1231	49.3509	33.2718	2.13899	0.594796	0.000322937
	adult	HOXC10	chr5:26047399-26047651	0.08952	0.5089	0.08952	0.31614	0.08952	0.25108	0.08952	0.12997	66.5219	40.5184	23.992	11.1438	35.544	-1.61165	0.587206	0.00605836
	embryo	PCBP2	chr5:26562975-26565007	0.08952	0.1607	0.08952	0.0988	0.11406	0.59184	0.10138	0.61272	20.1942	12.7344	43.6997	47.759	31.0968	1.47561	0.594511	0.0130627
	embryo	PCBP2	chr5:26563000-26565007	0.10071	0.45533	0.11184	0.41494	0.11478	1.25541	0.1244	1.31827	53.4551	42.8337	93.3973	83.5782	68.3161	0.878307	0.394487	0.0259837
	embryo	ESPL1	chr5:26751926-26752260	0.12106	0.21427	0.08952	0.13831	0.11442	0.9864	0.11437	0.74269	20.1942	17.365	73.6896	50.9429	40.5479	1.72984	0.534671	0.00121498
	embryo	CSAD	chr5:26821702-26822060	0.09696	0.13392	0.11579	0.21735	0.08952	0.78912	0.09432	0.51988	15.4426	20.838	75.4033	43.7791	38.8657	1.71333	0.560432	0.00223449
	embryo	ATG101	chr5:27814227-27814508	0.09267	0.21427	0.11934	0.3359	0.1632	1.12987	0.15968	1.15117	27.3215	32.4147	59.1231	57.3108	44.0425	0.962219	0.484266	0.0469264
	adult	GRASP	chr5:27873732-27874049	0.09107	0.40176	0.1063	0.51373	0.0972	0.21521	0.08952	0.24137	52.2672	55.5681	18.8508	20.6956	36.8454	-1.44659	0.526735	0.00602661
	embryo	CSRNP2	chr5:28671126-28671508	0.08952	0.1607	0.08952	0.0988	0.12052	1.18368	0.114	1.54108	20.1942	12.7344	83.9719	107.458	56.0895	2.54213	0.489094	2.01838e-07
	embryo	ATF1	chr5:29171743-29172054	0.08952	0.05357	0.08952	0.13831	0.08952	0.59184	0.12403	0.77982	5.93946	17.365	56.5525	49.3509	32.302	2.17984	0.636443	0.000614704
	embryo	LIMA1	chr5:29636932-29637506	0.08952	0.05357	0.08952	0.07904	0.09649	0.59184	0.1296	0.77982	5.93946	9.26135	52.2682	47.759	28.807	2.71574	0.676062	5.89445e-05
	embryo	RACGAP1	chr5:29863001-29863394	0.10874	0.21427	0.10393	0.25687	0.14348	1.12987	0.14408	0.85409	22.5699	27.784	66.8348	46.963	41.0379	1.17447	0.516874	0.0230707
	embryo	DDX23	chr5:30934133-30934427	0.08952	0.21427	0.08952	0.15807	0.09541	1.20161	0.12477	1.48538	27.3215	19.6804	107.107	94.7219	62.2077	2.10329	0.44187	1.93606e-06
	embryo	ZNF641	chr5:31930001-31930984	0.08952	0.1607	0.08952	0.07904	0.08952	0.48423	0.08952	0.48275	20.1942	9.26135	46.2702	42.1871	29.4782	1.58866	0.627999	0.0114155
	embryo	ASB8	chr5:32135751-32136212	0.14517	0.21427	0.10393	0.19759	0.11335	0.53803	0.12774	0.76126	16.6305	21.9957	40.2722	46.963	31.4653	1.17502	0.578649	0.0422926
	embryo	SENP1	chr5:32189947-32190586	0.08952	0.1607	0.08952	0.25687	0.08952	0.77118	0.08952	0.61272	20.1942	32.4147	73.6896	54.1268	45.1063	1.27831	0.504088	0.0112163
	embryo	RAPGEF3	chr5:32528268-32528602	0.09696	0.02678	0.11184	0.25687	0.10438	0.44836	0.09284	0.55702	2.37578	25.4687	35.9879	46.963	27.6989	1.57128	0.762255	0.0392692
	embryo	RPAP3	chr5:32589445-32590114	0.08952	0.18749	0.08952	0.23711	0.09111	0.80705	0.08952	0.48275	23.7578	30.0994	75.4033	42.1871	42.8619	1.12411	0.524162	0.0319862
	embryo	AMIGO2	chr5:33169117-33169680	0.08952	0.18749	0.08952	0.0988	0.08952	0.39456	0.09915	0.74269	23.7578	12.7344	37.7017	58.9027	33.2741	1.40771	0.596412	0.01826
	embryo	SLC38A2	chr5:33850407-33850855	0.10767	0.18749	0.08952	0.15807	0.09685	0.64564	0.10658	0.87266	20.1942	19.6804	56.5525	64.4746	40.2254	1.60232	0.52118	0.00210915
	embryo	SLC38A2	chr5:33851902-33852250	0.11946	0.18749	0.08952	0.15807	0.10151	0.78912	0.11363	0.81696	17.8184	19.6804	65.9779	56.5148	39.9979	1.70691	0.526997	0.00119979
	embryo	SLC38A1	chr5:33920551-33921191	0.08952	0.18749	0.08952	0.21735	0.08952	0.75325	0.08952	0.64985	23.7578	27.784	71.9759	57.3108	45.2071	1.32548	0.490002	0.00682958
	embryo	SLC38A1	chr5:33920551-33921371	0.10981	0.13392	0.08952	0.11855	0.08952	0.43043	0.08952	0.46418	14.2547	15.0497	41.1291	40.5951	27.7571	1.47941	0.618479	0.016756
	embryo	SCAF11	chr5:34209915-34210943	0.11249	0.08035	0.10749	0.11855	0.12303	0.71738	0.16599	0.83552	8.31524	12.7344	49.6976	39.7991	27.6366	2.08564	0.654553	0.00144075
	embryo	NELL2	chr5:35475126-35476041	0.14624	0.1607	0.15728	0.25687	0.08952	0.30489	0.11586	0.83552	11.8789	18.5227	29.1331	57.3108	29.2114	1.50818	0.644315	0.0192448
	embryo	IRAK4	chr5:36708416-36709385	0.18267	0.10714	0.21814	0.13831	0.14204	0.48423	0.16079	0.92836	5.93946	6.94601	29.1331	45.371	21.8474	2.53211	0.766909	0.000960976
	embryo	CNTN1	chr5:40174817-40175708	0.11946	0.1607	0.10275	0.0988	0.11729	0.35869	0.12997	0.74269	15.4426	10.419	25.7057	45.371	24.2346	1.46159	0.687561	0.0335236
	embryo	SLC2A13	chr5:40812341-40812806	0.10124	0.1607	0.08952	0.17783	0.12124	0.96846	0.1114	0.63129	17.8184	21.9957	67.6916	44.575	38.0202	1.49357	0.547646	0.00638651
	embryo	CPNE8	chr5:42192513-42193050	0.09857	0.13392	0.08952	0.17783	0.12949	0.60977	0.13183	0.85409	15.4426	21.9957	40.2722	50.9429	32.1634	1.28446	0.579999	0.0267883
	embryo	RAB3IP	chr5:43712860-43713823	0.08952	0.13392	0.08952	0.07904	0.08952	0.41249	0.08952	0.35278	16.6305	9.26135	39.4154	31.0433	24.0876	1.44538	0.678444	0.0331362
	embryo	CPM	chr5:44876048-44876754	0.09374	0.1607	0.08952	0.19759	0.14383	0.82499	0.13034	1.33684	20.1942	25.4687	48.8408	81.1902	43.9235	1.51054	0.520791	0.00372604
	embryo	MDM2	chr5:45005196-45005592	0.10071	0.32141	0.08952	0.13831	0.0972	0.84292	0.10026	0.77982	36.8246	17.365	73.6896	61.2907	47.2925	1.31819	0.506385	0.00923748
	embryo	RAP1B	chr5:45200515-45201334	0.08952	0.1607	0.08952	0.21735	0.08952	0.66358	0.10398	0.81696	20.1942	27.784	63.4073	62.0867	43.368	1.38606	0.500356	0.0056032
	embryo	DYRK2	chr5:46131888-46132306	0.15106	0.61603	0.09682	0.23711	0.11944	1.27335	0.13034	1.55965	47.5157	27.784	90.8267	94.7219	65.2121	1.30278	0.423605	0.00210184
	adult	DYRK2	chr5:46132491-46132817	0.10821	0.61603	0.11737	0.84964	0.08952	0.5201	0.08952	0.35278	66.5219	83.3521	49.6976	31.0433	57.6538	-0.895372	0.440414	0.04205
	embryo	LLPH	chr5:47666920-47667598	0.08952	0.18749	0.08952	0.15807	0.09111	0.5739	0.1088	0.64985	23.7578	19.6804	53.1251	46.963	35.8816	1.20438	0.541269	0.0260741
	adult	MSRB3	chr5:48511830-48512273	0.08952	0.45533	0.09168	0.69157	0.08952	0.17934	0.08952	0.20424	59.3946	86.8251	17.1371	17.5116	45.2171	-2.07759	0.502747	3.58869e-05
	embryo	TBK1	chr5:49315329-49316128	0.14892	0.6696	0.14622	0.55325	0.24176	1.86519	0.23432	3.23069	52.2672	42.8337	65.9779	109.05	67.5321	0.882127	0.42141	0.0363249
	embryo	XPOT	chr5:49360470-49361340	0.14356	0.29462	0.12409	0.25687	0.13738	0.91466	0.15151	0.85409	23.7578	23.1534	56.5525	44.575	37.0097	1.10739	0.53286	0.037691
	embryo	SLC16A7	chr5:53892231-53892990	0.22713	0.1607	0.23948	0.13831	0.22526	0.73531	0.22578	0.57558	8.31524	5.78834	27.4194	19.8996	15.3556	1.74665	0.849116	0.0396841
	embryo	DCTN2	chr5:55933075-55933415	0.0916	0.32141	0.08952	0.19759	0.11478	0.91466	0.13777	1.37397	41.5762	25.4687	67.6916	78.8023	53.3847	1.12953	0.459671	0.0140005
	embryo	DDIT3	chr5:55955849-55956412	0.08952	0.18749	0.08952	0.03952	0.08952	0.55597	0.08952	0.61272	23.7578	4.63067	53.1251	54.1268	33.9101	1.922	0.655049	0.0033448
	embryo	STAC3	chr5:56193212-56193652	0.08952	0.13392	0.08952	0.23711	0.08952	0.80705	0.09803	0.79839	16.6305	30.0994	77.117	64.4746	47.0804	1.59686	0.501304	0.00144551
	embryo	LRP1	chr5:56310837-56311508	0.10499	0.13392	0.09682	0.13831	0.09182	0.4663	0.09321	0.85409	14.2547	16.2074	42.8428	72.4344	36.4348	1.92105	0.579574	0.000917788
	embryo	NACA	chr5:56732284-56732694	0.08952	0.10714	0.08952	0.17783	0.08952	0.39456	0.08952	0.51988	13.0668	21.9957	37.7017	46.167	29.7328	1.25731	0.606529	0.0381753
	embryo	BAZ2A	chr5:56802011-56802286	0.08952	0.13392	0.08952	0.15807	0.08952	0.60977	0.08952	0.51988	16.6305	19.6804	58.2662	46.167	35.186	1.52275	0.557949	0.00634897
	embryo	TIMELESS	chr5:56938959-56939425	0.09589	0.05357	0.08952	0.0988	0.09936	0.4663	0.08952	0.42705	5.93946	12.7344	39.4154	37.4112	23.8751	2.03753	0.707015	0.00395314
	embryo	IL23A	chr5:57014808-57015081	0.08952	0.1607	0.08952	0.15807	0.09362	0.43043	0.09432	0.63129	20.1942	19.6804	38.5585	52.5349	32.742	1.19305	0.570206	0.036411
	embryo	CNPY2	chr5:57030693-57031092	0.08952	0.1607	0.08952	0.15807	0.08952	0.55597	0.10806	1.57821	20.1942	19.6804	53.1251	116.213	52.3033	2.08824	0.525713	7.12088e-05
	embryo	ZC3H10	chr5:57203128-57203440	0.08952	0.18749	0.08952	0.27663	0.0929	0.55597	0.09432	0.96549	23.7578	34.73	50.5545	81.1902	47.5582	1.17196	0.497578	0.0185069
	embryo	RPS26	chr5:57283065-57283480	0.08952	0.13392	0.08952	0.13831	0.1198	0.5201	0.11957	0.70555	16.6305	17.365	36.8448	46.963	29.4508	1.30245	0.599914	0.0299261
	embryo	IKZF4	chr5:57314277-57314551	0.08952	0.10714	0.08952	0.07904	0.08952	0.37662	0.08952	0.38991	13.0668	9.26135	35.9879	34.2273	23.1358	1.654	0.687201	0.0160904
	embryo	CDK2	chr5:57344331-57344670	0.10124	0.32141	0.10947	0.17783	0.15029	0.84292	0.19161	1.94956	36.8246	18.5227	47.9839	80.3943	45.9314	1.21704	0.526272	0.0207466
	embryo	CDK17	chr5:60664064-60664651	0.08952	0.18749	0.08952	0.07904	0.09326	0.39456	0.09284	0.76126	23.7578	9.26135	35.9879	64.4746	33.3704	1.60948	0.628847	0.0104849
	embryo	NEDD1	chr5:61104947-61105472	0.10446	0.21427	0.08952	0.11855	0.33645	2.52876	0.45007	3.5092	23.7578	15.0497	64.2642	61.2907	41.0906	1.69537	0.526611	0.00128461
	adult	CHPT1	chr5:65511552-65511826	0.10178	1.0178	0.18692	2.98361	0.09469	0.5201	0.08952	0.29708	118.789	184.069	46.2702	26.2674	93.849	-2.06647	0.389944	1.16176e-07
	embryo	NUP37	chr5:65952452-65952883	0.08952	0.10714	0.08952	0.05928	0.08952	0.39456	0.09729	0.81696	13.0668	6.94601	37.7017	66.0666	30.9453	2.3784	0.659579	0.000311028
	embryo	GLT8D2	chr5:67695896-67696192	0.08952	0.13392	0.08952	0.03952	0.08952	0.59184	0.08952	0.66842	16.6305	4.63067	56.5525	58.9027	34.1791	2.4459	0.639716	0.00013162
	embryo	NFYB	chr5:67787010-67787791	0.08952	0.58925	0.08952	0.37542	0.09434	1.5603	0.11252	2.22806	77.213	47.4644	141.381	157.605	105.916	1.26353	0.342293	0.000223059
	embryo	CHST11	chr5:68044320-68044854	0.08952	0.13392	0.08952	0.13831	0.08952	0.37662	0.08952	0.57558	16.6305	17.365	35.9879	50.9429	30.2316	1.35556	0.598584	0.0235362
	embryo	SLC41A2	chr5:68504034-68504572	0.08952	0.1607	0.08952	0.19759	0.09147	0.39456	0.12551	1.31827	20.1942	25.4687	36.8448	83.5782	41.5215	1.4005	0.561603	0.0126401
	embryo	NUAK1	chr5:69552757-69553218	0.08999	0.18749	0.08952	0.27663	0.08952	0.43043	0.10472	1.0769	23.7578	34.73	41.1291	81.1902	45.2018	1.06545	0.52568	0.0426824
	embryo	CKAP4	chr5:69639004-69639777	0.08952	0.37498	0.08952	0.29639	0.08952	0.77118	0.11177	1.63391	48.7036	38.2031	73.6896	116.213	69.2024	1.12977	0.417338	0.00678787
	embryo	CRY1	chr5:70355682-70356493	0.08952	0.18749	0.08952	0.15807	0.09254	0.5201	0.09841	0.59415	23.7578	19.6804	47.9839	47.759	34.7953	1.14077	0.546578	0.0368786
	embryo	PRDM4	chr5:70998418-70998835	0.14035	0.40176	0.10354	0.17783	0.16536	1.02227	0.17008	1.35541	33.261	19.6804	52.2682	62.8826	42.023	1.12317	0.514926	0.0291667
	embryo	HMGXB4	chr5:73508744-73509519	0.08952	0.29462	0.09168	0.37542	0.11191	1.094	0.13925	1.68962	38.0125	46.3067	83.115	96.3139	65.937	1.08942	0.404215	0.00703568
	embryo	RASD2	chr5:73748076-73748486	0.08952	0.05357	0.08952	0.0988	0.08952	0.4663	0.08952	0.55702	5.93946	12.7344	44.5565	49.3509	28.1453	2.32737	0.668516	0.000498818
	embryo	RBFOX2	chr5:73995031-73995352	0.08952	0.1607	0.08952	0.17783	0.08952	0.53803	0.09432	0.48275	20.1942	21.9957	51.4114	40.5951	33.5491	1.12372	0.559132	0.0444562
	embryo	RBFOX2	chr5:74006386-74006869	0.08952	0.13392	0.08952	0.11855	0.09936	0.43043	0.10955	0.74269	16.6305	15.0497	36.8448	53.3308	30.464	1.51071	0.602799	0.0122052
	embryo	EIF3D	chr5:74939190-74939867	0.12481	0.1607	0.10947	0.07904	0.14491	0.78912	0.14	0.79839	14.2547	8.10368	46.2702	45.371	28.4999	2.03734	0.643294	0.00153997
	embryo	SINHCAF	chr5:78658192-78658762	0.11464	0.40176	0.12409	0.3359	0.08952	0.66358	0.09432	0.89123	41.5762	31.257	63.4073	74.8224	52.7657	0.925793	0.449713	0.0395299
	embryo	IPO8	chr5:78855432-78855862	0.10178	0.13392	0.12132	0.15807	0.17827	1.02227	0.19644	0.92836	15.4426	15.0497	48.8408	37.4112	29.1861	1.4993	0.609587	0.0139118
	embryo	ERGIC2	chr5:80232082-80232796	0.08952	0.10714	0.08952	0.0988	0.08952	0.66358	0.09395	1.2997	13.0668	12.7344	63.4073	109.846	49.7635	2.74884	0.542187	3.97991e-07
	embryo	FAR2	chr5:80457015-80457396	0.13017	0.45533	0.15807	0.37542	0.20266	1.59617	0.19904	1.54108	40.3883	26.6264	66.8348	61.2907	48.785	0.935836	0.470515	0.0467053
	embryo	CCDC91	chr5:81591889-81592632	0.08952	0.1607	0.08952	0.03952	0.10366	0.5739	0.10138	0.72412	20.1942	4.63067	47.1271	56.5148	32.1167	2.06664	0.661183	0.00177405
	embryo	STK38L	chr5:82646093-82646919	0.08952	0.13392	0.08952	0.0988	0.09111	0.86086	0.08952	0.57558	16.6305	12.7344	80.5445	50.9429	40.213	2.16255	0.560974	0.000115736
	embryo	ITPR2	chr5:82982695-82983501	0.08952	0.13392	0.08952	0.23711	0.08952	0.68151	0.09061	0.55702	16.6305	30.0994	65.121	48.5549	40.1015	1.27986	0.536868	0.0171284
	adult	ABCC9	chr5:88258960-88259486	0.11624	0.48211	0.10907	0.63229	0.08952	0.26902	0.09061	0.29708	48.7036	65.9871	25.7057	25.4714	41.4669	-1.16474	0.499898	0.0198085
	embryo	KCNJ8	chr5:88433994-88434569	0.08952	0.13392	0.08952	0.19759	0.09111	0.5739	0.08952	0.51988	16.6305	25.4687	53.1251	46.167	35.3478	1.2361	0.553518	0.0255378
	embryo	LDHB	chr5:88544314-88544916	0.08952	0.1607	0.08952	0.15807	0.08952	0.4663	0.08952	0.59415	20.1942	19.6804	44.5565	52.5349	34.2415	1.28454	0.554883	0.0206139
	embryo	EPS8	chr5:94124968-94125768	0.11892	0.1607	0.14424	0.17783	0.16966	0.69945	0.15894	1.05833	15.4426	13.892	35.1311	52.5349	29.2501	1.58107	0.618775	0.0106137
	embryo	RERG	chr5:94669278-94669572	0.08952	0.13392	0.09089	0.03952	0.08952	0.66358	0.12923	0.68699	16.6305	4.63067	63.4073	42.1871	31.7139	2.31568	0.668399	0.000531191
	embryo	H2AFJ	chr5:95137218-95137544	0.08952	0.32141	0.08952	0.49398	0.10474	1.16574	0.14445	2.1538	41.5762	63.6718	95.111	118.601	79.7401	1.02148	0.383489	0.00773001
	embryo	PLBD1	chr5:95273688-95273964	0.08952	0.08035	0.08952	0.11855	0.08952	0.48423	0.08952	0.87266	9.50313	15.0497	46.2702	77.2103	37.0083	2.3298	0.598428	9.89302e-05
	adult	ATF7IP	chr5:95478788-95479120	0.09267	0.56247	0.08952	0.4347	0.08952	0.23315	0.08952	0.29708	71.2735	55.5681	22.2783	26.2674	43.8468	-1.38401	0.489428	0.00468684
	embryo	LRP6	chr5:97526411-97527008	0.08952	0.1607	0.08952	0.15807	0.09756	0.64564	0.16822	1.85672	20.1942	19.6804	56.5525	87.5581	45.9963	1.85501	0.512234	0.000293003
	embryo	PHC1	chr5:101016550-101017515	0.08952	0.13392	0.08952	0.13831	0.08952	0.5739	0.08952	0.79839	16.6305	17.365	54.8388	70.8425	39.9192	1.88699	0.537169	0.000443336
	embryo	RIMKLB	chr5:101163311-101163938	0.08952	0.18749	0.08952	0.05928	0.1632	1.05814	0.1426	1.22544	23.7578	6.94601	54.8388	67.6585	38.3003	2.0006	0.600192	0.000858305
	adult	FOXJ2	chr5:101543846-101544151	0.10767	0.48211	0.14661	1.04723	0.08952	0.19728	0.09246	0.1671	52.2672	82.1944	18.8508	14.3277	41.91	-2.0219	0.527743	0.000127511
	embryo	PEX5	chr5:103193731-103194319	0.11946	0.26784	0.13199	0.23711	0.19369	1.39889	0.24954	1.83815	26.1336	19.6804	61.6936	58.1067	41.4036	1.3875	0.510778	0.00659877
	embryo	COPS7A	chr5:103719455-103720113	0.08952	0.10714	0.08952	0.25687	0.08952	0.44836	0.08952	0.92836	13.0668	32.4147	42.8428	81.9862	42.5776	1.45589	0.57272	0.0110201
	embryo	NCAPD2	chr5:103902106-103902405	0.09803	0.21427	0.11737	0.19759	0.11478	1.02227	0.11066	0.53845	24.9457	18.5227	76.2602	38.2072	39.4839	1.39582	0.561317	0.0128937
	embryo	MRPL51	chr5:103902620-103902889	0.09321	0.18749	0.10709	0.19759	0.14276	1.18368	0.17973	1.42967	23.7578	20.838	70.2622	62.8826	44.4352	1.57811	0.496373	0.00147644
	embryo	TAPBPL	chr5:103929749-103930089	0.14571	0.18749	0.18178	0.21735	0.23638	1.70378	0.19198	1.76388	14.2547	12.7344	61.6936	72.4344	40.2793	2.31415	0.550058	2.58669e-05
	embryo	CCDC77	chr5:107294567-107295052	0.08952	0.13392	0.08952	0.07904	0.08952	0.68151	0.08952	0.57558	16.6305	9.26135	65.121	50.9429	35.4889	2.16597	0.590826	0.000246371
	embryo	ERC1	chr5:107783851-107784815	0.08952	0.05357	0.08952	0.11855	0.09469	0.75325	0.11883	0.74269	5.93946	15.0497	67.6916	49.3509	34.5079	2.47472	0.628695	8.27551e-05
	embryo	BID	chr5:109154170-109154516	0.09482	0.18749	0.09247	0.15807	0.08952	0.4663	0.09544	0.72412	22.5699	19.6804	44.5565	59.6987	36.6264	1.30452	0.543527	0.0163901
	embryo	PEX26	chr5:109353368-109353692	0.08952	0.08035	0.08952	0.13831	0.08952	0.41249	0.09172	0.48275	9.50313	17.365	39.4154	41.3911	26.9187	1.5867	0.645221	0.0139261
	embryo	LGALS1	chr5:109512188-109512541	0.17677	0.29462	0.21893	0.17783	0.18114	1.14781	0.24732	2.2095	19.0063	9.26135	53.9819	70.8425	38.273	2.14618	0.576511	0.000197101
	embryo	TRIOBP	chr5:109532545-109532927	0.08952	0.13392	0.08952	0.19759	0.08952	0.62771	0.08952	0.74269	16.6305	25.4687	59.9799	65.2706	41.8374	1.57178	0.518049	0.00241302
	adult	GALR3	chr5:109630635-109631119	0.09857	0.58925	0.11105	0.51373	0.10259	0.39456	0.09544	0.35278	70.0856	53.2527	32.5605	28.6554	46.1386	-1.011	0.473462	0.0327342
	adult	PICK1	chr5:109834318-109834769	0.17677	0.77674	0.18811	1.34361	0.10904	0.41249	0.10212	0.27851	51.0793	82.1944	31.7037	21.4915	46.6172	-1.32824	0.496591	0.00747904
	embryo	MAFF	chr5:109963130-109963829	0.08952	0.18749	0.08952	0.25687	0.08952	0.55597	0.08952	0.68699	23.7578	32.4147	53.1251	60.4947	42.4481	1.01585	0.499307	0.0418985
	embryo	CBY1	chr5:110294455-110295180	0.08952	0.08035	0.08952	0.15807	0.08952	0.32282	0.08952	0.48275	9.50313	19.6804	30.8468	42.1871	25.5543	1.32228	0.666398	0.0472315
	adult	SUN2	chr5:110377034-110377490	0.18374	1.04458	0.29599	2.27229	0.10007	0.48423	0.08952	0.51988	66.5219	87.9828	41.1291	46.167	60.4502	-0.823461	0.416123	0.0478283
	adult	DNAL4	chr5:110414415-110414696	0.18856	0.88387	0.31417	2.01542	0.11909	0.25108	0.08952	0.24137	54.643	74.0908	17.994	20.6956	41.8558	-1.73367	0.509086	0.000660517
	adult	CBX7	chr5:110608866-110609340	0.08952	0.34819	0.09326	0.37542	0.08952	0.19728	0.08952	0.1114	45.1399	46.3067	18.8508	9.55179	29.9623	-1.69216	0.609713	0.00551439
	embryo	ATF4	chr5:110946009-110946332	0.08952	0.40176	0.08952	0.23711	0.13487	1.094	0.1697	2.11666	52.2672	30.0994	69.4053	98.7019	62.6184	1.03171	0.441811	0.0195336
	embryo	SGSM3	chr5:111705617-111706125	0.09428	0.13392	0.08952	0.19759	0.12052	0.48423	0.1322	1.0769	16.6305	25.4687	34.2742	64.4746	35.212	1.23067	0.583615	0.0349706
	adult	RANGAP1	chr5:112423305-112423725	0.08999	0.53568	0.10354	0.47422	0.08952	0.23315	0.08952	0.22281	70.0856	52.0951	22.2783	19.1036	40.8906	-1.56269	0.510958	0.0022256
	embryo	TOB2	chr5:112549960-112550386	0.08952	0.24106	0.08952	0.17783	0.08952	0.78912	0.08952	0.77982	30.8852	21.9957	75.4033	69.2505	49.3837	1.45262	0.473371	0.00215013
	embryo	CCDC134	chr5:112813567-112813965	0.10178	0.40176	0.08952	0.21735	0.0972	0.77118	0.11846	1.11403	46.3278	27.784	67.6916	74.8224	54.1565	0.945022	0.454576	0.0376255
	embryo	NAGA	chr5:113032697-113032991	0.08952	0.13392	0.08952	0.15807	0.08952	0.53803	0.10918	0.63129	16.6305	19.6804	51.4114	45.371	33.2733	1.41334	0.566563	0.0126102
	embryo	TTLL1	chr5:113862021-113862536	0.21481	0.64282	0.42126	1.12626	0.17361	1.0402	0.23729	2.61798	34.4489	30.0994	50.5545	87.5581	50.6652	1.09947	0.482453	0.0226722
	embryo	RTL6	chr5:115133758-115134099	0.08952	0.13392	0.08952	0.13831	0.08952	0.37662	0.08952	0.48275	16.6305	17.365	35.9879	42.1871	28.0426	1.2018	0.608837	0.048389
	embryo	NUP50	chr5:115587696-115588310	0.08952	0.37498	0.08952	0.65205	0.13272	1.20161	0.16451	3.19356	48.7036	83.3521	77.117	154.421	90.8983	0.810757	0.413544	0.0499361
	adult	KIAA0930	chr5:115655130-115655383	0.09535	1.58026	0.08952	1.32385	0.08952	0.96846	0.08952	1.22544	196.002	170.177	92.5404	108.254	141.743	-0.865711	0.279019	0.00191767
	embryo	TRABD	chr5:119556618-119556922	0.08952	0.13392	0.08952	0.17783	0.19405	1.25541	0.22912	2.09809	16.6305	21.9957	54.8388	72.4344	41.4748	1.72015	0.5261	0.00107688
	embryo	HDAC10	chr5:119617680-119618248	0.08952	0.05357	0.08952	0.13831	0.08952	0.66358	0.08952	0.55702	5.93946	17.365	63.4073	49.3509	34.0157	2.26997	0.62854	0.00030444
	adult	PPP6R2	chr5:119690392-119690839	0.08952	0.61603	0.08952	0.53349	0.08952	0.30489	0.08952	0.42705	80.7766	68.3024	29.1331	37.4112	53.9058	-1.16174	0.441061	0.00843918
	embryo	SBF1	chr5:119783938-119784451	0.08952	0.13392	0.08952	0.17783	0.09792	1.30922	0.09878	1.33684	16.6305	21.9957	113.962	107.458	65.0114	2.51768	0.445319	1.57074e-08
	embryo	SCO2	chr5:119824230-119824602	0.08952	0.08035	0.08952	0.15807	0.11693	0.59184	0.11029	0.55702	9.50313	19.6804	42.8428	39.7991	27.9564	1.49918	0.63773	0.0187327
	embryo	MAPK8IP2	chr5:119916619-119916894	0.08952	0.13392	0.08952	0.15807	0.08952	0.43043	0.08952	0.55702	16.6305	19.6804	41.1291	49.3509	31.6977	1.31729	0.578672	0.0228219
	embryo	ARSA	chr5:119945704-119946080	0.08952	0.1607	0.08952	0.19759	0.08952	0.44836	0.08952	0.64985	20.1942	25.4687	42.8428	57.3108	36.4541	1.13345	0.542415	0.0366508
	embryo	NPY1R	chr6:2433453-2433859	0.08952	0.13392	0.08952	0.15807	0.09075	0.4663	0.09878	0.90979	16.6305	19.6804	43.6997	73.2304	38.3102	1.68812	0.558173	0.00249157
	embryo	ANXA5	chr6:3557141-3557706	0.1216	0.88387	0.11381	0.84964	0.11406	1.77551	0.14371	3.17499	85.5282	85.6674	132.813	175.116	119.781	0.847883	0.309434	0.00614196
	embryo	METTL14	chr6:6679074-6679476	0.08952	0.02678	0.08952	0.17783	0.08952	0.48423	0.08952	0.40848	2.37578	21.9957	46.2702	35.8192	26.6152	1.74689	0.760133	0.0215539
	embryo	ANK2	chr6:12802550-12802816	0.08952	0.13392	0.08952	0.11855	0.10259	0.4663	0.11809	0.85409	16.6305	15.0497	38.5585	57.3108	31.8874	1.5991	0.594461	0.00714517
	embryo	LARP7	chr6:12988442-12989445	0.08952	0.18749	0.098	0.3359	0.11406	0.84292	0.12589	1.57821	23.7578	39.3607	62.5505	99.4978	56.2917	1.36019	0.471645	0.00392742
	adult	ENPEP	chr6:14991732-14992177	0.17892	6.48175	0.23987	9.14843	0.16428	5.201	0.1775	6.46139	430.017	441.072	270.766	289.738	357.898	-0.635805	0.182384	0.000490156
	embryo	GAR1	chr6:15604520-15605143	0.08952	0.05357	0.09089	0.15807	0.10187	0.5201	0.08952	0.59415	5.93946	19.6804	43.6997	52.5349	30.4636	1.90604	0.65361	0.00354352
	embryo	RPL34	chr6:16675754-16676196	0.08952	0.18749	0.08952	0.17783	0.13774	0.69945	0.10769	0.76126	23.7578	21.9957	42.8428	55.7188	36.0788	1.10832	0.540705	0.0403872
	embryo	SGMS2	chr6:17390385-17391653	0.08952	0.24106	0.08952	0.25687	0.08952	0.5739	0.08952	0.94693	30.8852	32.4147	54.8388	83.5782	50.4292	1.13	0.471959	0.0166532
	embryo	GSTCD	chr6:19452665-19453393	0.08952	0.32141	0.08952	0.11855	0.09613	0.84292	0.08952	0.85409	41.5762	15.0497	74.5465	75.6184	51.6977	1.40965	0.508209	0.00554134
	adult	TET2	chr6:20039230-20039876	0.09374	0.48211	0.11026	0.69157	0.08952	0.23315	0.1088	0.27851	60.5825	71.7754	22.2783	19.8996	43.6339	-1.65108	0.491608	0.000783594
	embryo	SLC9B2	chr6:21791723-21792555	0.08952	0.37498	0.08952	0.31614	0.08952	0.71738	0.08952	1.00263	48.7036	40.5184	68.5485	89.1501	61.7301	0.823144	0.417972	0.0489101
	embryo	NHEDC1	chr6:21861153-21861624	0.08952	0.56247	0.08952	0.35566	0.12303	2.15214	0.15337	3.11929	73.6493	45.1491	149.093	161.585	107.369	1.38853	0.340911	4.64094e-05
	embryo	SLC39A8	chr6:22458848-22459516	0.08952	0.26784	0.08952	0.37542	0.13415	1.30922	0.14928	1.65248	34.4489	47.4644	83.115	87.5581	63.1466	1.05833	0.414345	0.0106424
	embryo	DDIT4L	chr6:24526144-24526639	0.09107	0.34819	0.08952	0.15807	0.08952	0.5201	0.10101	1.48538	45.1399	19.6804	49.6976	117.009	57.8818	1.36635	0.528419	0.00971717
	embryo	LAMTOR3	chr6:24786782-24787430	0.08952	0.1607	0.08952	0.13831	0.11012	0.59184	0.09841	0.66842	20.1942	17.365	45.4134	53.3308	34.0758	1.39559	0.560158	0.0127231
	embryo	TRMT10A	chr6:25073829-25074532	0.08952	0.18749	0.08952	0.11855	0.1693	1.16574	0.17342	0.76126	23.7578	15.0497	58.2662	34.2273	32.8252	1.25267	0.594859	0.0352189
	embryo	RAP1GDS1	chr6:26275372-26276291	0.08952	0.05357	0.08952	0.11855	0.08952	0.41249	0.08952	0.48275	5.93946	15.0497	39.4154	42.1871	25.6479	1.95588	0.688227	0.0044844
	embryo	RAP1GDS1	chr6:26275421-26276291	0.08952	0.21427	0.08952	0.15807	0.08952	0.73531	0.09729	0.76126	27.3215	19.6804	70.2622	62.0867	44.8377	1.49424	0.496803	0.00263216
	embryo	RAP1GDS1	chr6:26276358-26276705	0.10874	0.18749	0.09682	0.17783	0.12877	0.73531	0.15485	0.89123	20.1942	20.838	48.8408	45.371	33.811	1.19878	0.55431	0.0305675
	embryo	UNC5C	chr6:28935636-28936246	0.09535	0.1607	0.08952	0.07904	0.09505	0.37662	0.08952	0.53845	19.0063	9.26135	33.4174	47.759	27.361	1.52527	0.653094	0.0195202
	embryo	HERC3	chr6:36198135-36198752	0.08952	0.13392	0.08952	0.15807	0.08952	0.44836	0.08952	0.79839	16.6305	19.6804	42.8428	70.8425	37.499	1.64751	0.561185	0.00332727
	embryo	PPM1K	chr6:36448718-36449286	0.08952	0.05357	0.08952	0.11855	0.08952	0.32282	0.08952	0.37134	5.93946	15.0497	30.8468	32.6353	21.1178	1.59394	0.738923	0.0309971
	embryo	PACRGL	chr6:40227542-40228128	0.08952	0.29462	0.08952	0.19759	0.09398	1.27335	0.10101	1.52251	38.0125	25.4687	115.676	119.397	74.6385	1.89027	0.401459	2.49541e-06
	embryo	SOD3	chr6:44386952-44387373	0.08952	0.24106	0.08952	0.13831	0.09182	0.71738	0.08952	0.51988	30.8852	17.365	66.8348	46.167	40.313	1.2282	0.538043	0.0224473
	embryo	ANAPC4	chr6:44921708-44922000	0.10285	0.1607	0.08952	0.15807	0.10366	0.53803	0.10323	0.81696	17.8184	19.6804	43.6997	62.8826	36.0203	1.5079	0.556803	0.00676616
	embryo	STIM2	chr6:46270545-46270915	0.08952	0.05357	0.08952	0.17783	0.10474	0.41249	0.09395	0.57558	5.93946	21.9957	33.4174	48.5549	27.4769	1.55063	0.690677	0.0247623
	embryo	KLHL5	chr6:58241236-58242170	0.20088	0.42855	0.25884	0.39518	0.18939	0.87879	0.15856	1.52251	24.9457	17.365	39.4154	76.4143	39.5351	1.45583	0.561213	0.00948437
	embryo	SMIM14	chr6:58690742-58691383	0.08952	0.1607	0.08952	0.13831	0.12231	0.66358	0.1452	1.244	20.1942	17.365	46.2702	67.6585	37.872	1.60261	0.548349	0.00347107
	embryo	PDS5A	chr6:59019263-59020371	0.08952	0.18749	0.08952	0.13831	0.08952	0.71738	0.11586	1.0769	23.7578	17.365	68.5485	73.2304	45.7254	1.787	0.498744	0.000339661
	embryo	N4BP2	chr6:59091363-59092477	0.08952	0.10714	0.08952	0.25687	0.08952	0.53803	0.1062	0.92836	13.0668	32.4147	51.4114	69.2505	41.5358	1.406	0.552223	0.0108942
	embryo	APBB2	chr6:59749610-59749933	0.08952	0.13392	0.08952	0.11855	0.08952	0.37662	0.09803	0.59415	16.6305	15.0497	35.9879	47.759	28.8568	1.40376	0.610837	0.0215568
	embryo	APBB2	chr6:60095615-60096128	0.09267	0.18749	0.08952	0.21735	0.11155	0.5739	0.16079	1.91242	23.7578	27.784	43.6997	93.926	47.2919	1.41849	0.526367	0.00704172
	embryo	KCTD8	chr6:63097645-63098198	0.0991	0.32141	0.08952	0.27663	0.11299	0.80705	0.09655	0.94693	38.0125	34.73	60.8368	78.0063	52.8964	0.933744	0.447884	0.0370883
	embryo	ATP10D	chr6:66135641-66136077	0.08952	0.13392	0.08952	0.0988	0.09003	0.68151	0.08952	0.48275	16.6305	12.7344	64.2642	42.1871	33.954	1.85775	0.590577	0.00165714
	embryo	NFXL1	chr6:66651770-66652623	0.08952	0.10714	0.08952	0.11855	0.08952	0.34076	0.08952	0.53845	13.0668	15.0497	32.5605	47.759	27.109	1.51511	0.638188	0.0175927
	embryo	TEC	chr6:66988949-66989414	0.08952	0.13392	0.08952	0.13831	0.08952	0.39456	0.08952	0.64985	16.6305	17.365	37.7017	57.3108	32.252	1.48398	0.588596	0.0116948
	embryo	TEC	chr6:66988975-66989636	0.08952	0.13392	0.08952	0.05928	0.09936	0.55597	0.09284	0.59415	16.6305	6.94601	47.1271	50.1469	30.2126	2.04809	0.639612	0.00136438
	embryo	OCIAD2	chr6:67539710-67540094	0.09857	0.29462	0.08952	0.15807	0.08952	0.4663	0.08952	0.79839	34.4489	19.6804	44.5565	70.8425	42.382	1.09506	0.529833	0.0387521
	embryo	USP46	chr6:68409482-68410238	0.08952	0.1607	0.08952	0.15807	0.08952	0.71738	0.09506	0.59415	20.1942	19.6804	68.5485	49.3509	39.4435	1.56304	0.532896	0.00335585
	embryo	SCFD2	chr6:68935947-68936195	0.08952	0.10714	0.08952	0.23711	0.08952	0.5201	0.127	1.244	13.0668	30.0994	49.6976	77.2103	42.5185	1.55462	0.552285	0.00487938
	embryo	FIP1L1	chr6:68940697-68940977	0.09964	0.08035	0.08952	0.21735	0.10868	0.59184	0.12663	1.00263	9.50313	27.784	46.2702	62.8826	36.61	1.54749	0.596266	0.00945057
	embryo	CLOCK	chr6:70977862-70978698	0.08952	0.45533	0.08952	0.47422	0.14097	1.54237	0.13443	1.94956	59.3946	60.1987	93.3973	115.418	82.102	0.80483	0.361373	0.0259373
	embryo	EXOC1	chr6:71271440-71271978	0.08952	0.13392	0.10986	0.21735	0.10438	0.4663	0.12477	1.00263	16.6305	21.9957	37.7017	63.6786	35.0016	1.39288	0.575167	0.015448
	embryo	CEP135	chr6:71357143-71357623	0.12053	0.21427	0.12843	0.3359	0.18006	1.02227	0.17787	1.57821	20.1942	30.0994	47.9839	70.0465	42.081	1.23077	0.519823	0.0179004
	embryo	AASDH	chr6:71772053-71772763	0.08952	0.18749	0.08952	0.29639	0.10689	0.84292	0.09209	0.85409	23.7578	38.2031	66.8348	73.2304	50.5065	1.1756	0.469585	0.0122976
	embryo	REST	chr6:72173130-72173486	0.12428	0.10714	0.12646	0.13831	0.17325	0.60977	0.23952	1.244	9.50313	11.5767	29.99	40.5951	22.9162	1.74375	0.697581	0.0124294
	embryo	POLR2B	chr6:72361496-72361809	0.08952	0.26784	0.08952	0.0988	0.12626	1.77551	0.16265	2.69225	34.4489	12.7344	119.96	131.337	74.62	2.41686	0.449381	7.524e-08
	embryo	EPHA5	chr6:81240492-81240875	0.08952	0.13392	0.08952	0.13831	0.08952	0.75325	0.08952	0.55702	16.6305	17.365	71.9759	49.3509	38.8306	1.83417	0.548818	0.000831682
	embryo	YTHDC1	chr6:84101461-84101895	0.08952	0.24106	0.09247	0.17783	0.09218	0.75325	0.08952	0.63129	30.8852	21.9957	69.4053	55.7188	44.5013	1.24283	0.496474	0.0123036
	embryo	SLC4A4	chr6:86449163-86449686	0.10285	0.1607	0.08952	0.03952	0.10079	0.59184	0.13331	1.26257	17.8184	4.63067	49.6976	74.8224	36.7423	2.47735	0.638033	0.000103262
	embryo	ADAMTS3	chr6:87706486-87706802	0.08952	0.24106	0.08952	0.19759	0.09541	1.23748	0.15634	3.2864	30.8852	25.4687	110.534	167.156	83.5112	2.30271	0.40607	1.42201e-08
	embryo	ANKRD17	chr6:88355069-88355789	0.08952	0.26784	0.08952	0.17783	0.08952	0.59184	0.11475	1.54108	34.4489	21.9957	56.5525	106.662	54.9147	1.53478	0.49313	0.00185622
	adult	BTC	chr6:89731931-89732337	0.09857	0.61603	0.14187	1.22506	0.09505	0.26902	0.10286	0.46418	73.6493	99.5595	23.992	35.8192	58.255	-1.5316	0.442804	0.00054248
	embryo	G3BP2	chr6:90504756-90505337	0.09482	0.34819	0.11065	0.51373	0.08952	0.62771	0.17416	2.85935	42.7641	53.2527	59.9799	130.541	71.6345	0.990064	0.44486	0.0260434
	embryo	SCARB2	chr6:91130859-91131408	0.08952	0.18749	0.08952	0.05928	0.08952	0.55597	0.08952	0.51988	23.7578	6.94601	53.1251	46.167	32.499	1.69637	0.634414	0.00749696
	embryo	SHROOM3	chr6:91466918-91467194	0.08952	0.10714	0.08952	0.15807	0.08952	0.39456	0.08952	0.57558	13.0668	19.6804	37.7017	50.9429	30.3479	1.43632	0.604777	0.0175507
	embryo	CCNI	chr6:91920231-91920850	0.08952	0.13392	0.08952	0.29639	0.13128	1.094	0.114	1.48538	16.6305	38.2031	71.119	103.478	57.3576	1.66947	0.487503	0.00061587
	embryo	CCNI	chr6:91920390-91920865	0.08952	0.10714	0.08952	0.11855	0.10366	0.50217	0.09878	0.76126	13.0668	15.0497	41.1291	61.2907	32.6341	1.86569	0.598461	0.00182403
	embryo	CNOT6L	chr6:92528206-92528839	0.10767	0.24106	0.08952	0.31614	0.13451	0.91466	0.19161	2.45087	26.1336	40.5184	57.4093	101.09	56.2878	1.25017	0.475687	0.00858532
	embryo	ANTXR2	chr6:94757530-94758401	0.09696	0.13392	0.08952	0.15807	0.10079	0.44836	0.11215	0.98406	15.4426	19.6804	37.7017	69.2505	35.5188	1.60744	0.583811	0.00589876
	embryo	PRDM8	chr6:94869026-94869697	0.08952	0.24106	0.08952	0.23711	0.10007	0.5739	0.10583	1.28114	30.8852	30.0994	48.8408	96.3139	51.5348	1.25305	0.494227	0.0112329
	embryo	RASGEF1B	chr6:96252295-96252959	0.10178	0.10714	0.09959	0.15807	0.15029	0.68151	0.14817	1.11403	11.8789	17.365	38.5585	59.6987	31.8753	1.74841	0.607527	0.00400318
	embryo	RASGEF1B	chr6:96875510-96875941	0.08952	0.21427	0.08952	0.13831	0.09972	0.68151	0.10398	1.0769	27.3215	17.365	58.2662	81.9862	46.2347	1.65265	0.507694	0.00113312
	embryo	ENOPH1	chr6:97216509-97217373	0.08952	0.21427	0.08952	0.3359	0.16428	1.52443	0.16933	2.65511	27.3215	42.8337	78.8307	124.173	68.2898	1.53279	0.434924	0.000424638
	embryo	WDFY3	chr6:99812174-99812748	0.0916	0.18749	0.08952	0.07904	0.13702	0.55597	0.15522	1.22544	23.7578	9.26135	34.2742	62.0867	32.345	1.54933	0.636414	0.0149133
	embryo	AFF1	chr6:101852488-101852866	0.09374	0.21427	0.08952	0.0988	0.10366	0.71738	0.11177	1.26257	26.1336	12.7344	59.1231	89.1501	46.7853	1.93512	0.529766	0.000259411
	embryo	KLHL8	chr6:102118747-102119152	0.08952	0.05357	0.08952	0.11855	0.08952	0.39456	0.11177	0.79839	5.93946	15.0497	37.7017	56.5148	28.8014	2.16403	0.672101	0.00128283
	embryo	HSD17B11	chr6:102276870-102277101	0.09803	0.08035	0.11618	0.27663	0.15173	1.20161	0.16191	1.81959	9.50313	26.6264	67.6916	89.1501	48.2428	2.11531	0.538069	8.44854e-05
	embryo	WFS1	chr6:102928731-102929264	0.08952	0.29462	0.08952	0.23711	0.08952	0.62771	0.10583	1.15117	38.0125	30.0994	59.9799	85.9661	53.5145	1.10132	0.457773	0.0161362
	embryo	LYAR	chr6:104818638-104819356	0.10285	0.18749	0.10907	0.0988	0.09577	0.4663	0.10101	0.50131	21.3821	10.419	41.1291	39.0032	27.9833	1.33529	0.63294	0.0348866
	embryo	ZNF518B	chr6:105498450-105498719	0.14463	0.40176	0.1474	0.25687	0.08952	0.75325	0.09989	0.70555	32.0731	19.6804	71.9759	55.7188	44.862	1.30361	0.503915	0.00968283
	adult	CPEB2	chr6:110150313-110150780	0.1141	0.53568	0.08952	0.45446	0.08952	0.16141	0.08952	0.20424	54.643	57.8834	15.4234	17.5116	36.3654	-1.77156	0.537563	0.000982355
	embryo	CC2D2A	chr6:110631231-110631814	0.09267	0.21427	0.08952	0.13831	0.10725	0.59184	0.12811	1.09547	27.3215	17.365	47.1271	67.6585	39.868	1.36356	0.536658	0.0110589
	adult	QDPR	chr6:112939892-112940131	0.08952	0.56247	0.09168	0.51373	0.08952	0.19728	0.08952	0.35278	73.6493	64.8294	18.8508	31.0433	47.0932	-1.46899	0.484848	0.00244725
	embryo	AFAP1	chr6:114283442-114284274	0.20142	0.1607	0.35527	0.45446	0.21521	0.86086	0.24546	1.2997	8.31524	13.892	34.2742	41.3911	24.4682	1.76734	0.680502	0.00940102
	embryo	ACOX3	chr6:114697157-114697593	0.13124	0.18749	0.13318	0.19759	0.12124	0.48423	0.16079	1.46681	16.6305	16.2074	33.4174	72.4344	34.6724	1.69075	0.606161	0.00528252
	embryo	HTT	chr6:115724010-115724761	0.09321	0.10714	0.12053	0.19759	0.10617	0.5201	0.12774	0.96549	13.0668	18.5227	41.1291	59.6987	33.1043	1.67432	0.589766	0.00452612
	embryo	RNF4	chr6:116223647-116224255	0.19231	0.29462	0.21221	0.35566	0.24283	1.094	0.25697	1.44824	17.8184	18.5227	38.5585	44.575	29.8687	1.19424	0.58994	0.042936
	embryo	NSD2	chr6:116720372-116720726	0.14088	0.29462	0.1316	0.15807	0.22992	1.32715	0.267	1.72675	23.7578	13.892	48.8408	50.9429	34.3584	1.40801	0.568306	0.0132287
	embryo	CNOT6	chr7:668576-668933	0.11089	0.13392	0.10986	0.11855	0.13523	0.60977	0.15448	0.76126	14.2547	11.5767	38.5585	39.0032	25.8483	1.587	0.645867	0.0140038
	embryo	MAML1	chr7:1605967-1606376	0.10606	0.26784	0.12211	0.3359	0.11622	1.00433	0.13517	0.79839	29.6973	31.257	73.6896	46.963	45.4017	0.983381	0.494485	0.0467344
	embryo	HNRNPH1	chr7:1694042-1694942	0.11892	0.29462	0.09287	0.19759	0.14921	1.0402	0.15485	1.54108	28.5094	24.311	59.1231	78.8023	47.6864	1.38618	0.482153	0.00404045
	embryo	ZFP2	chr7:2461475-2461941	0.12374	0.29462	0.12488	0.21735	0.14455	1.094	0.18382	1.57821	27.3215	19.6804	64.2642	67.6585	44.7311	1.49018	0.496043	0.00266343
	embryo	TRIM11	chr7:2631975-2632379	0.09749	0.56247	0.08952	0.45446	0.11227	1.5603	0.08952	1.0769	67.7098	57.8834	118.246	95.5179	84.8393	0.766886	0.357836	0.0321031
	embryo	ARF1	chr7:3019311-3020028	0.12374	0.18749	0.09129	0.0988	0.08952	0.35869	0.11697	0.83552	17.8184	11.5767	34.2742	56.5148	30.046	1.62989	0.625899	0.00921228
	embryo	GMIP	chr7:3693281-3693753	0.17035	0.37498	0.12804	0.3359	0.17504	1.45269	0.20907	1.46681	26.1336	30.0994	70.2622	55.7188	45.5535	1.16247	0.484655	0.01646
	embryo	GATAD2A	chr7:3899060-3899479	0.08952	0.1607	0.08952	0.17783	0.12088	0.93259	0.08952	0.50131	20.1942	21.9957	65.9779	43.7791	37.9867	1.37773	0.542435	0.0110882
	adult	MEF2B	chr7:4082508-4082861	0.08952	0.64282	0.08952	1.00771	0.08952	0.23315	0.08952	0.14854	84.3403	129.659	22.2783	12.7357	62.2533	-2.61767	0.468005	2.22873e-08
	embryo	CRTC1	chr7:4516018-4516292	0.08952	0.13392	0.08952	0.05928	0.08952	0.34076	0.08952	0.51988	16.6305	6.94601	32.5605	46.167	25.576	1.74341	0.687291	0.0111924
	embryo	KXD1	chr7:4614762-4615060	0.08952	0.21427	0.08952	0.21735	0.08952	0.87879	0.09098	1.2997	27.3215	27.784	83.9719	113.03	63.0267	1.83877	0.433939	2.26133e-05
	embryo	MAST3	chr7:5100780-5101220	0.08952	0.08035	0.08952	0.19759	0.08952	0.41249	0.12366	1.20687	9.50313	25.4687	39.4154	77.2103	37.8994	1.73645	0.610783	0.00446917
	embryo	COLGALT1	chr7:5566740-5567009	0.08952	0.13392	0.08952	0.13831	0.14814	0.60977	0.17008	0.92836	16.6305	17.365	35.1311	42.9831	28.0274	1.20083	0.610142	0.0490543
	embryo	ABHD8	chr7:5822577-5822914	0.08952	0.1607	0.08952	0.13831	0.11944	0.77118	0.15485	1.37397	20.1942	17.365	54.8388	70.0465	40.6111	1.7347	0.527837	0.00101464
	embryo	NR2F6	chr7:5859087-5859557	0.08952	0.08035	0.08952	0.07904	0.09254	0.64564	0.11623	0.64985	9.50313	9.26135	59.1231	43.7791	30.4166	2.45443	0.643185	0.000135602
	embryo	MED26	chr7:6412073-6412580	0.10285	0.42855	0.10156	0.15807	0.13774	1.0402	0.14	1.28114	48.7036	17.365	64.2642	72.4344	50.6918	1.05156	0.513588	0.0406108
	embryo	BRD4	chr7:7799350-7800183	0.15267	0.26784	0.18218	0.13831	0.21737	1.07607	0.24546	1.15117	20.1942	8.10368	41.9859	36.6152	26.7247	1.47617	0.662183	0.0257978
	embryo	BRD4	chr7:7799459-7800237	0.09749	0.24106	0.10354	0.3359	0.13845	1.16574	0.14965	1.50394	28.5094	37.0454	71.9759	79.5983	54.2822	1.2088	0.445628	0.00667622
	adult	EPHX3	chr7:7891009-7891866	0.09696	0.58925	0.11342	0.75084	0.08952	0.35869	0.08952	0.24137	71.2735	76.4061	34.2742	20.6956	50.6623	-1.42938	0.468292	0.0022707
	embryo	SLC1A6	chr7:8179058-8179550	0.08952	0.26784	0.08952	0.23711	0.08952	0.77118	0.08952	0.66842	34.4489	30.0994	73.6896	58.9027	49.2851	1.03814	0.464257	0.0253439
	embryo	ZNF333	chr7:11101502-11102094	0.08952	0.10714	0.08952	0.11855	0.08952	0.77118	0.09098	0.57558	13.0668	15.0497	73.6896	50.1469	37.9883	2.13725	0.567891	0.000167565
	embryo	GIPC1	chr7:11284848-11285638	0.10928	0.10714	0.08952	0.19759	0.09541	0.43043	0.10955	0.64985	10.691	25.4687	38.5585	46.963	30.4203	1.24015	0.619678	0.0453612
	embryo	CCDC130	chr7:11899437-11899874	0.08952	0.10714	0.08952	0.19759	0.08952	0.41249	0.08952	0.53845	13.0668	25.4687	39.4154	47.759	31.4275	1.17646	0.596835	0.0487042
	embryo	NACC1	chr7:12461782-12462086	0.08952	0.1607	0.08952	0.11855	0.10402	0.91466	0.10509	0.96549	20.1942	15.0497	74.5465	72.4344	45.5562	2.06129	0.508148	4.98191e-05
	embryo	GCDH	chr7:12664018-12664496	0.08952	0.10714	0.08952	0.07904	0.08952	0.30489	0.08952	0.40848	13.0668	9.26135	29.1331	35.8192	21.8201	1.54241	0.705159	0.0287188
	adult	JUNB	chr7:12737712-12738216	0.08952	0.45533	0.08952	0.51373	0.08952	0.39456	0.08952	0.31564	59.3946	65.9871	37.7017	27.8594	47.7357	-0.937473	0.465453	0.0439983
	adult	JUNB	chr7:12738877-12739554	0.16017	1.31242	0.2217	1.71904	0.24857	1.14781	0.22132	1.37397	96.2192	89.1405	39.4154	49.3509	68.5315	-1.06066	0.390487	0.00660235
	adult	ASNA1	chr7:12779416-12779714	0.1216	0.58925	0.10433	0.69157	0.10007	0.28695	0.12811	0.35278	57.0188	76.4061	23.992	21.4915	44.7271	-1.55392	0.488839	0.00147891
	embryo	TNPO2	chr7:12788711-12788943	0.09107	0.10714	0.09247	0.0988	0.08952	0.39456	0.09506	0.44561	13.0668	11.5767	37.7017	36.6152	24.7401	1.59282	0.65902	0.0156511
	embryo	ZNF317	chr7:13609615-13609865	0.13231	0.34819	0.08952	0.21735	0.11944	1.094	0.15856	1.61535	30.8852	27.784	77.9739	80.3943	54.2593	1.43307	0.445894	0.00130935
	embryo	ZNF699	chr7:14212049-14212629	0.10928	0.13392	0.10867	0.23711	0.13236	0.68151	0.12329	0.79839	14.2547	24.311	43.6997	50.9429	33.3021	1.29406	0.575565	0.0245554
	embryo	UBL5	chr7:14420502-14420965	0.11142	0.18749	0.10117	0.29639	0.1424	1.02227	0.14074	0.89123	19.0063	33.5724	60.8368	50.1469	40.8906	1.07558	0.523362	0.039866
	embryo	MRPL4	chr7:14771429-14771821	0.31552	0.5089	0.50702	0.90892	0.33071	1.84725	0.47569	2.87792	19.0063	19.6804	47.1271	47.759	33.3932	1.29429	0.559697	0.0207505
	embryo	CDC37	chr7:14938708-14938995	0.22874	0.29462	0.2786	0.49398	0.21557	0.9864	0.27777	1.78245	14.2547	19.6804	38.5585	50.9429	30.8591	1.39902	0.595324	0.0187727
	embryo	KEAP1	chr7:15017551-15017911	0.12374	0.32141	0.08952	0.23711	0.10402	0.68151	0.08952	0.68699	29.6973	30.0994	55.6956	60.4947	43.9967	0.958627	0.483216	0.0472726
	embryo	ATG4D	chr7:15052855-15053309	0.08952	0.08035	0.09405	0.23711	0.08952	0.34076	0.09729	0.81696	9.50313	28.9417	32.5605	66.0666	34.268	1.35831	0.640655	0.0339899
	embryo	ELOF1	chr7:15902082-15902405	0.09535	0.1607	0.10354	0.21735	0.11263	0.66358	0.08952	0.55702	19.0063	23.1534	49.6976	49.3509	35.3021	1.23162	0.545039	0.0238402
	embryo	CCL25	chr7:16752159-16752395	0.08952	0.13392	0.08952	0.0988	0.09147	0.44836	0.08952	0.77982	16.6305	12.7344	41.9859	69.2505	35.1503	1.9239	0.58926	0.00109489
	embryo	CATSPERD	chr7:18590288-18590505	0.08952	0.37498	0.10512	0.59277	0.19405	2.15214	0.15931	2.19093	48.7036	64.8294	94.2541	109.05	79.2092	0.840298	0.371745	0.0237953
	embryo	PTPRS	chr7:18972446-18973404	0.08952	0.10714	0.08952	0.11855	0.09398	1.05814	0.11326	1.1326	13.0668	15.0497	95.9679	79.5983	50.9207	2.64131	0.508113	2.01147e-07
	embryo	PTPRS	chr7:18972705-18973405	0.10874	0.29462	0.08952	0.15807	0.13558	1.0402	0.12774	1.20687	32.0731	19.6804	65.121	74.8224	47.9242	1.43711	0.487388	0.00319225
	embryo	UHRF1	chr7:19256921-19257287	0.08952	0.34819	0.08952	0.17783	0.10474	0.80705	0.08952	0.76126	45.1399	21.9957	65.9779	67.6585	50.193	0.99505	0.485029	0.0402157
	embryo	PLIN4	chr7:19614406-19614710	0.08952	0.21427	0.08952	0.17783	0.08952	0.64564	0.08952	0.96549	27.3215	21.9957	61.6936	85.1702	49.0452	1.57606	0.483628	0.00111872
	embryo	DOHH	chr7:20418532-20418876	0.08952	0.13392	0.08952	0.07904	0.09147	0.41249	0.10175	0.42705	16.6305	9.26135	38.5585	32.6353	24.2714	1.4606	0.674477	0.0303468
	embryo	GNA11	chr7:20712473-20712900	0.11035	0.13392	0.08952	0.13831	0.10832	0.43043	0.11883	0.81696	14.2547	17.365	33.4174	54.1268	29.791	1.47007	0.616014	0.0170128
	embryo	LOC789258	chr7:20827581-20827986	0.08952	0.08035	0.08952	0.03952	0.09111	0.50217	0.11029	0.92836	9.50313	4.63067	47.1271	66.8626	32.0309	3.0162	0.67806	8.65624e-06
	embryo	SGTA	chr7:20902762-20903091	0.08952	0.02678	0.08952	0.11855	0.09182	0.43043	0.1062	0.64985	2.37578	15.0497	39.4154	48.5549	26.3489	2.33071	0.742689	0.00169985
	embryo	JSRP1	chr7:21408218-21408618	0.08952	0.13392	0.08952	0.03952	0.08952	0.37662	0.09358	0.96549	16.6305	4.63067	35.9879	81.9862	34.8088	2.4781	0.682375	0.000281684
	embryo	MKNK2	chr7:21489457-21489858	0.08952	0.18749	0.08952	0.17783	0.11909	0.89672	0.12849	1.28114	23.7578	21.9957	64.2642	78.8023	47.205	1.64567	0.486322	0.000714604
	embryo	RAD50	chr7:21873096-21873547	0.08952	0.10714	0.08952	0.17783	0.08952	0.55597	0.08952	0.50131	13.0668	21.9957	53.1251	43.7791	32.9917	1.46432	0.582691	0.0119702
	embryo	CDC42SE2	chr7:23191984-23192795	0.08952	0.05357	0.08952	0.0988	0.08952	0.35869	0.08952	0.37134	5.93946	12.7344	34.2742	32.6353	21.3958	1.83831	0.735316	0.0124184
	embryo	CHSY3	chr7:24264266-24264676	0.11089	0.53568	0.08952	0.29639	0.10079	1.36302	0.11772	1.09547	57.0188	38.2031	115.676	74.0264	71.2309	0.994013	0.416766	0.0170761
	embryo	MEGF10	chr7:26736839-26737677	0.08952	0.08035	0.08952	0.19759	0.11335	0.43043	0.1426	0.96549	9.50313	25.4687	31.7037	53.3308	30.0016	1.28081	0.648411	0.0482331
	adult	CSNK1G3	chr7:30245782-30245994	0.13071	2.06237	0.10314	0.84964	0.12411	1.12987	0.10583	1.05833	186.499	94.9288	77.9739	79.5983	109.75	-0.835829	0.358686	0.0197927
	embryo	SNCAIP	chr7:31541144-31541749	0.08952	0.10714	0.08952	0.0988	0.09182	0.48423	0.08952	0.46418	13.0668	12.7344	44.5565	40.5951	27.7382	1.72238	0.628285	0.0061177
	embryo	SEMA6A	chr7:37316853-37317262	0.08952	0.1607	0.08952	0.0988	0.10725	0.48423	0.10546	0.98406	20.1942	12.7344	38.5585	74.0264	36.3784	1.77687	0.59306	0.00273451
	embryo	CLTB	chr7:37879004-37879467	0.08952	0.08035	0.08952	0.0988	0.11263	0.53803	0.10583	0.55702	9.50313	12.7344	40.2722	41.3911	25.9752	1.87565	0.657713	0.00434764
	embryo	RNF44	chr7:38010074-38010796	0.08952	0.13392	0.08952	0.0988	0.08952	0.39456	0.08952	0.48275	16.6305	12.7344	37.7017	42.1871	27.3134	1.4452	0.625959	0.0209563
	adult	RNF44	chr7:38010951-38011314	0.08952	0.45533	0.09721	0.79036	0.08952	0.23315	0.08952	0.46418	59.3946	93.7711	22.2783	40.5951	54.0098	-1.28167	0.47836	0.00737761
	embryo	UIMC1	chr7:38495642-38496354	0.08952	0.08035	0.08952	0.17783	0.09792	0.75325	0.09395	1.15117	9.50313	21.9957	65.121	97.1099	48.4324	2.36249	0.539689	1.20051e-05
	embryo	NSD1	chr7:38619390-38620397	0.08952	0.10714	0.08952	0.0988	0.08952	0.60977	0.09135	0.76126	13.0668	12.7344	58.2662	66.0666	37.5335	2.2692	0.565682	6.03502e-05
	embryo	PRELID1	chr7:38775697-38776062	0.08952	0.13392	0.08952	0.19759	0.09792	0.48423	0.09841	1.0769	16.6305	25.4687	41.9859	86.7621	42.7118	1.61327	0.556244	0.00372815
	embryo	HNRNPAB	chr7:39280246-39280631	0.09428	0.13392	0.09287	0.07904	0.08952	0.5201	0.09989	0.68699	16.6305	9.26135	49.6976	54.1268	32.4291	2.00609	0.605212	0.000917456
	embryo	COL23A1	chr7:39718973-39719292	0.08952	0.1607	0.08952	0.17783	0.08952	0.55597	0.08952	0.98406	20.1942	21.9957	53.1251	86.7621	45.5193	1.73043	0.515163	0.000782267
	embryo	ZNF354A	chr7:39821620-39822194	0.08952	0.13392	0.08952	0.17783	0.08952	0.43043	0.09878	1.0769	16.6305	21.9957	41.1291	86.7621	41.6293	1.72828	0.563192	0.00214974
	embryo	MGAT1	chr7:39992055-39992507	0.08952	0.10714	0.08952	0.19759	0.09075	0.35869	0.10583	0.98406	13.0668	25.4687	33.4174	73.2304	36.2958	1.46876	0.607148	0.0155583
	embryo	MGAT1	chr7:39998254-39999310	0.09267	0.26784	0.08952	0.17783	0.10617	0.68151	0.1088	1.16973	33.261	21.9957	54.8388	85.1702	48.8164	1.34385	0.49401	0.00652271
	embryo	TRIM52	chr7:40389691-40390028	0.09053	0.29462	0.08952	0.11855	0.10976	0.82499	0.09803	0.72412	38.0125	15.0497	64.2642	58.1067	43.8583	1.20755	0.533453	0.0235956
	embryo	ZNF692	chr7:42638672-42639184	0.08952	0.10714	0.08952	0.07904	0.08952	0.4663	0.08952	0.27851	13.0668	9.26135	44.5565	24.6755	22.89	1.63195	0.712335	0.0219642
	embryo	PGBD2	chr7:42726629-42726877	0.08952	0.1607	0.08952	0.0988	0.11909	0.89672	0.14928	0.85409	20.1942	12.7344	64.2642	45.371	35.6409	1.73585	0.57436	0.00250914
	embryo	PGBD2	chr7:42727012-42727459	0.08952	0.18749	0.08952	0.15807	0.08952	0.5201	0.11846	1.28114	23.7578	19.6804	49.6976	85.9661	44.7755	1.64519	0.522701	0.00164692
	embryo	POLR2E	chr7:43583557-43583816	0.10178	0.13392	0.08952	0.07904	0.08952	0.5201	0.12477	0.92836	15.4426	9.26135	49.6976	58.9027	33.3261	2.13879	0.602116	0.000382131
	adult	MIDN	chr7:43688781-43689031	0.15535	1.04458	0.23553	2.48964	0.19082	1.18368	0.20387	1.42967	79.5887	121.555	53.1251	55.7188	77.4969	-0.886362	0.381442	0.0201407
	embryo	REXO1	chr7:44168718-44169123	0.08952	0.13392	0.08952	0.13831	0.08952	0.48423	0.10286	0.64985	16.6305	17.365	46.2702	50.1469	32.6032	1.50407	0.572989	0.00866589
	embryo	ABHD17A	chr7:44199042-44199361	0.08952	0.08035	0.08952	0.07904	0.08952	0.26902	0.10918	0.44561	9.50313	9.26135	25.7057	31.8393	19.0774	1.61751	0.751817	0.0314395
	embryo	SCAMP4	chr7:44219961-44220628	0.09321	0.21427	0.11855	0.17783	0.1094	1.47063	0.13406	1.39254	26.1336	17.365	114.819	81.9862	60.0759	2.1784	0.46432	2.71084e-06
	embryo	UQCRQ	chr7:44446886-44447594	0.08952	0.13392	0.08952	0.13831	0.08952	0.41249	0.08952	0.55702	16.6305	17.365	39.4154	49.3509	30.6905	1.3853	0.589892	0.0188542
	embryo	VDAC1	chr7:45689507-45690193	0.09267	0.1607	0.11618	0.15807	0.11227	0.77118	0.13071	0.85409	20.1942	15.0497	58.2662	51.7389	36.3122	1.64278	0.552446	0.00294276
	adult	TCF7	chr7:45768503-45768877	0.11464	0.58925	0.09326	0.63229	0.08952	0.30489	0.08952	0.20424	60.5825	77.5638	29.1331	17.5116	46.1977	-1.57048	0.494958	0.001509
	embryo	SKP1	chr7:45816920-45817891	0.08952	0.10714	0.08952	0.11855	0.08952	0.60977	0.08952	0.53845	13.0668	15.0497	58.2662	47.759	33.5354	1.91373	0.583523	0.00103949
	embryo	SEC24A	chr7:46170055-46170639	0.08952	0.10714	0.08952	0.0988	0.09972	0.53803	0.09655	0.63129	13.0668	12.7344	45.4134	51.7389	30.7384	1.91334	0.606058	0.00159392
	embryo	C7H5orf24	chr7:46321765-46322507	0.0991	0.29462	0.08952	0.15807	0.08952	0.9864	0.09506	0.68699	34.4489	19.6804	94.2541	57.3108	51.4235	1.48571	0.497889	0.00284493
	embryo	H2AFY	chr7:46882048-46882488	0.09321	0.24106	0.08952	0.0988	0.08967	0.50217	0.09692	0.59415	29.6973	12.7344	47.9839	48.5549	34.7426	1.18828	0.580216	0.0405598
	embryo	FBXL21	chr7:47371548-47372166	0.08952	0.21427	0.08952	0.19759	0.11693	0.96846	0.11289	0.81696	27.3215	25.4687	70.2622	57.3108	45.0908	1.27249	0.487333	0.00902421
	embryo	SMAD5	chr7:47560840-47561417	0.08952	0.13392	0.08952	0.19759	0.08952	0.62771	0.10472	0.89123	16.6305	25.4687	59.9799	67.6585	42.4344	1.59913	0.516006	0.00194136
	embryo	SPOCK1	chr7:48947984-48948271	0.08952	0.24106	0.08952	0.19759	0.08952	0.69945	0.10435	1.2997	30.8852	25.4687	66.8348	98.7019	55.4726	1.55638	0.460804	0.000731413
	embryo	FAM13B	chr7:49479393-49479722	0.08952	0.13392	0.08952	0.23711	0.1051	1.0402	0.08952	0.92836	16.6305	30.0994	83.9719	81.9862	53.172	1.82626	0.47669	0.000127563
	adult	EGR1	chr7:49825635-49826505	0.14678	1.52669	0.19127	2.0747	0.17325	1.094	0.1957	2.09809	123.541	125.028	53.9819	85.1702	96.9302	-0.834623	0.347771	0.0163988
	embryo	CTNNA1	chr7:49909212-49909891	0.10285	0.18749	0.10472	0.21735	0.12447	0.60977	0.14371	1.0769	21.3821	23.1534	41.1291	58.9027	36.1418	1.16844	0.546483	0.0325087
	embryo	SIL1	chr7:50519795-50520143	0.08952	0.37498	0.08952	0.25687	0.099	1.21955	0.09544	1.1883	48.7036	32.4147	105.393	98.7019	71.3034	1.33217	0.400118	0.0008702
	embryo	PAIP2	chr7:50628109-50629366	0.08952	0.1607	0.08952	0.11855	0.08952	0.4663	0.10249	0.50131	20.1942	15.0497	44.5565	38.2072	29.5019	1.232	0.598631	0.0395865
	embryo	UBE2D2	chr7:50789084-50789679	0.08952	0.26784	0.08952	0.17783	0.08952	0.89672	0.09432	0.98406	34.4489	21.9957	85.6856	82.7822	56.2281	1.57895	0.452181	0.000479674
	embryo	PSD2	chr7:50967414-50968137	0.09803	0.05357	0.08952	0.17783	0.09326	0.41249	0.1192	0.87266	5.93946	21.9957	37.7017	58.1067	30.9359	1.77552	0.665469	0.00762857
	embryo	PSD2	chr7:50967414-50968217	0.08952	0.24106	0.08952	0.13831	0.08952	0.5201	0.10249	0.87266	30.8852	17.365	49.6976	67.6585	41.4016	1.28493	0.529289	0.0151966
	adult	PURA	chr7:51292928-51293737	0.16285	1.12493	0.17981	1.58072	0.17038	0.9864	0.19124	1.31827	81.9645	100.717	48.8408	54.1268	71.4123	-0.826887	0.381611	0.0302475
	embryo	HBEGF	chr7:51544751-51545091	0.10339	0.24106	0.08952	0.19759	0.09469	0.68151	0.10435	0.79839	27.3215	25.4687	60.8368	60.4947	43.5304	1.20081	0.490059	0.0142721
	embryo	PCDHGC3	chr7:52565653-52565903	0.11892	0.13392	0.08952	0.11855	0.09039	0.30489	0.13071	0.77982	13.0668	15.0497	28.2762	46.963	25.8389	1.42125	0.657085	0.0305443
	embryo	RNF14	chr7:53035524-53036046	0.1532	0.26784	0.11421	0.25687	0.29018	1.6141	0.23543	1.78245	20.1942	25.4687	47.1271	59.6987	38.1222	1.22627	0.530719	0.0208558
	embryo	GNPDA1	chr7:53077580-53077996	0.13713	0.32141	0.1395	0.35566	0.19477	1.36302	0.22244	1.48538	27.3215	28.9417	59.1231	52.5349	41.9803	0.988209	0.495706	0.0462025
	embryo	NR3C1	chr7:54463124-54463606	0.08952	0.10714	0.08952	0.01976	0.08952	0.41249	0.08952	0.46418	13.0668	2.31534	39.4154	40.5951	23.8482	2.38472	0.767292	0.00188379
	embryo	NR3C1	chr7:54463794-54464300	0.08952	0.24106	0.08952	0.19759	0.10868	0.91466	0.12626	1.52251	30.8852	25.4687	71.9759	95.5179	55.9619	1.57307	0.452374	0.000506388
	embryo	JAKMIP2	chr7:59006345-59006867	0.08952	0.10714	0.08952	0.15807	0.08952	0.41249	0.09246	0.44561	13.0668	19.6804	39.4154	38.2072	27.5924	1.24372	0.620254	0.0449446
	embryo	FBXO38	chr7:59800148-59800526	0.08952	0.08035	0.08952	0.0988	0.08952	0.75325	0.08952	0.63129	9.50313	12.7344	71.9759	55.7188	37.483	2.51955	0.585943	1.7081e-05
	adult	ADRB2	chr7:60232336-60232887	0.14946	1.95524	0.16005	2.31181	0.09613	0.82499	0.08952	0.57558	154.426	166.704	72.8328	50.9429	111.226	-1.37791	0.323071	1.99881e-05
	embryo	CSNK1A1	chr7:60906133-60906830	0.10767	0.10714	0.09682	0.17783	0.09362	0.53803	0.08952	0.48275	10.691	20.838	48.8408	42.1871	30.6392	1.52701	0.610357	0.012355
	embryo	SLC26A2	chr7:61283027-61283896	0.08952	0.1607	0.08952	0.3359	0.11909	1.59617	0.10323	0.48275	20.1942	42.8337	114.819	36.6152	53.6154	1.26106	0.570212	0.0269963
	embryo	HMGXB3	chr7:61318516-61318999	0.13338	0.18749	0.1395	0.13831	0.1589	0.80705	0.21835	1.00263	16.6305	10.419	42.8428	35.8192	26.4279	1.54106	0.646319	0.0171087
	embryo	RPS14	chr7:61778096-61778598	0.08952	0.18749	0.08952	0.19759	0.09111	0.82499	0.10472	0.85409	23.7578	25.4687	77.117	64.4746	47.7045	1.52339	0.479542	0.00148932
	embryo	NDST1	chr7:61814787-61815055	0.08952	0.05357	0.08952	0.19759	0.08952	0.50217	0.08952	0.48275	5.93946	25.4687	47.9839	42.1871	30.3948	1.51763	0.66652	0.0227897
	embryo	ZNF300	chr7:62241704-62242135	0.08952	0.10714	0.08952	0.0988	0.08952	0.44836	0.08952	0.53845	13.0668	12.7344	42.8428	47.759	29.1007	1.81256	0.617652	0.00333979
	embryo	ANXA6	chr7:62404592-62404976	0.09964	0.08035	0.08952	0.03952	0.10797	0.68151	0.11326	0.53845	9.50313	4.63067	53.9819	37.4112	26.3817	2.69524	0.718888	0.000177411
	embryo	SLC36A1	chr7:62635663-62636226	0.11089	0.13392	0.08952	0.15807	0.10115	0.5201	0.09469	0.44561	14.2547	19.6804	43.6997	37.4112	28.7615	1.25555	0.607385	0.0387208
	embryo	SPARC	chr7:62897194-62897539	0.08952	0.05357	0.08952	0.0988	0.08952	0.32282	0.09098	0.40848	5.93946	12.7344	30.8468	35.0232	21.136	1.8163	0.7395	0.0140449
	embryo	FAM114A2	chr7:65330226-65330677	0.09321	0.1607	0.08952	0.11855	0.10402	0.53803	0.13108	1.78245	20.1942	15.0497	43.6997	107.458	46.6003	2.10352	0.567766	0.000211467
	embryo	GALNT10	chr7:65477387-65477733	0.08999	0.1607	0.08952	0.07904	0.09792	0.37662	0.14111	1.42967	20.1942	9.26135	32.5605	80.3943	35.6026	1.9435	0.642472	0.00248598
	embryo	SAP30L	chr7:65721749-65722167	0.11035	0.29462	0.13831	0.41494	0.20266	1.45269	0.28631	2.46944	30.8852	34.73	60.8368	68.4545	48.7266	0.978621	0.461868	0.0341045
	embryo	CYFIP2	chr7:68942868-68943353	0.08952	0.21427	0.08952	0.15807	0.08952	0.69945	0.12254	1.0769	27.3215	19.6804	66.8348	69.2505	45.7718	1.53496	0.491635	0.00179538
	embryo	EBF1	chr7:70695236-70695584	0.08952	0.1607	0.08952	0.15807	0.08952	0.69945	0.08952	0.70555	20.1942	19.6804	66.8348	62.0867	42.199	1.6928	0.510967	0.000923206
	embryo	ADRA1B	chr7:71500546-71501010	0.08952	0.10714	0.09287	0.05928	0.09398	0.41249	0.08987	0.46418	13.0668	6.94601	36.8448	40.5951	24.3632	1.95486	0.692233	0.0047431
	embryo	TTC1	chr7:71598456-71598761	0.08952	0.1607	0.08952	0.17783	0.08952	0.37662	0.09803	0.89123	20.1942	21.9957	35.9879	71.6384	37.4541	1.35281	0.568562	0.0173432
	embryo	ZBED8	chr7:71983122-71983450	0.08952	0.08035	0.08952	0.15807	0.09398	0.39456	0.08952	0.55702	9.50313	19.6804	35.1311	49.3509	28.4164	1.53226	0.641836	0.0169724
	embryo	SLU7	chr7:72000859-72001134	0.08952	0.05357	0.08952	0.0988	0.08952	0.32282	0.08952	0.35278	5.93946	12.7344	30.8468	31.0433	20.141	1.72607	0.751613	0.0216479
	embryo	PTTG1	chr7:72005688-72006188	0.08952	0.13392	0.08952	0.07904	0.09075	0.34076	0.08952	0.44561	16.6305	9.26135	31.7037	39.0032	24.1497	1.45193	0.676829	0.0319369
	embryo	MAT2B	chr7:75186967-75187509	0.08952	0.1607	0.08952	0.07904	0.08952	0.5739	0.08952	0.48275	20.1942	9.26135	54.8388	42.1871	31.6203	1.72163	0.616537	0.00523168
	embryo	CKMT2	chr7:81249124-81249558	0.11571	0.08035	0.10986	0.17783	0.16536	0.87879	0.18196	0.77982	7.12735	18.5227	45.4134	33.4313	26.1237	1.61622	0.679786	0.0174286
	embryo	VCAN	chr7:83356354-83356707	0.10606	0.58925	0.08952	0.3359	0.20481	2.45703	0.254	3.4535	65.334	42.8337	101.966	107.458	79.3978	0.954443	0.377911	0.011551
	embryo	RASA1	chr7:86925173-86925862	0.25766	0.83031	0.32168	0.41494	0.35367	1.99073	0.45304	3.63917	38.0125	13.892	47.9839	63.6786	40.8918	1.10838	0.560737	0.0480817
	embryo	ADGRV1	chr7:90126719-90127097	0.08952	0.5089	0.08952	0.21735	0.12231	1.45269	0.09878	0.96549	66.5219	27.784	101.109	77.2103	68.1563	0.920114	0.450216	0.0409817
	embryo	FAM172A	chr7:93506441-93507087	0.08952	0.24106	0.08952	0.17783	0.08952	0.5201	0.08952	0.76126	30.8852	21.9957	49.6976	67.6585	42.5593	1.15211	0.509159	0.0236493
	embryo	KIAA0825	chr7:93949648-93950360	0.08952	0.37498	0.09445	0.31614	0.19943	1.70378	0.20758	2.22806	48.7036	38.2031	72.8328	85.1702	61.2274	0.86365	0.417094	0.0383929
	embryo	RHOBTB3	chr7:95035717-95036272	0.08952	0.29462	0.08952	0.15807	0.09864	0.68151	0.09024	0.74269	38.0125	19.6804	59.1231	65.2706	45.5216	1.11055	0.503008	0.0272569
	embryo	CAST	chr7:96035051-96035686	0.08952	0.13392	0.08952	0.21735	0.08952	0.64564	0.08952	0.59415	16.6305	27.784	61.6936	52.5349	39.6608	1.3607	0.531678	0.0104895
	embryo	CAST	chr7:96083038-96083370	0.08952	0.1607	0.08952	0.07904	0.08952	0.43043	0.10138	1.26257	20.1942	9.26135	41.1291	98.7019	42.3216	2.25147	0.60838	0.000214954
	embryo	RIOK2	chr7:96624592-96624992	0.17785	0.48211	0.20312	0.39518	0.19549	2.09834	0.26848	2.24663	32.0731	21.9957	91.6836	66.0666	52.9547	1.54499	0.471565	0.00105174
	embryo	ST8SIA4	chr7:100136879-100137428	0.09535	0.18749	0.11618	0.19759	0.1797	1.52443	0.11549	0.83552	22.5699	19.6804	71.9759	57.3108	42.8842	1.61328	0.50975	0.00155167
	embryo	C7H5orf30	chr7:102268939-102269713	0.10017	0.24106	0.115	0.27663	0.11406	1.05814	0.12032	0.87266	28.5094	27.784	78.8307	57.3108	48.1087	1.27307	0.478006	0.00773774
	embryo	NUDT12	chr7:102620664-102621233	0.17945	0.37498	0.25331	0.55325	0.16213	1.05814	0.21761	1.54108	23.7578	24.311	55.6956	55.7188	39.8708	1.21269	0.511424	0.0177303
	embryo	CEP44	chr8:6595277-6595723	0.18213	0.26784	0.25213	0.27663	0.16571	0.84292	0.21538	1.63391	16.6305	11.5767	42.8428	59.6987	32.6872	1.86444	0.598361	0.00183379
	embryo	CTSB	chr8:7565971-7566284	0.08952	0.32141	0.08952	0.15807	0.08952	0.75325	0.11437	0.76126	41.5762	19.6804	71.9759	52.5349	46.4418	1.0242	0.512456	0.0456502
	embryo	NEIL2	chr8:7636821-7637076	0.11089	0.1607	0.08971	0.19759	0.10976	0.55597	0.08952	0.57558	16.6305	25.4687	42.8428	50.9429	33.9712	1.15491	0.563029	0.0402423
	embryo	EXTL3	chr8:10041511-10042105	0.08952	0.10714	0.08952	0.05928	0.08952	0.44836	0.09172	0.48275	13.0668	6.94601	42.8428	41.3911	26.0617	2.07586	0.675378	0.0021147
	embryo	EXTL3	chr8:10109110-10109575	0.09267	0.08035	0.08952	0.0988	0.10259	0.35869	0.08952	0.40848	9.50313	12.7344	29.1331	35.8192	21.7975	1.54607	0.704484	0.0281917
	embryo	FZD3	chr8:10238458-10238996	0.08952	0.37498	0.08952	0.4347	0.09756	1.48856	0.08952	1.39254	48.7036	55.5681	130.242	123.377	89.4728	1.28172	0.349435	0.000244476
	embryo	ZNF395	chr8:10335955-10336526	0.08952	0.08035	0.08952	0.03952	0.10904	0.43043	0.08952	0.42705	9.50313	4.63067	33.4174	37.4112	21.2406	2.32856	0.762292	0.002253
	embryo	ELP3	chr8:10712448-10712722	0.10874	0.37498	0.09642	0.23711	0.10438	0.69945	0.1088	1.0769	40.3883	27.784	57.4093	78.0063	50.897	0.992197	0.468392	0.0341493
	embryo	SCARA5	chr8:10796327-10796742	0.08952	0.08035	0.08952	0.15807	0.08952	0.4663	0.08952	0.46418	9.50313	19.6804	44.5565	40.5951	28.5838	1.54225	0.63266	0.01478
	embryo	ESCO2	chr8:11020400-11020824	0.08952	0.26784	0.08952	0.45446	0.08952	0.62771	0.13851	1.96812	34.4489	57.8834	59.9799	113.03	66.3354	0.906532	0.453481	0.0456027
	embryo	CLU	chr8:11176831-11177190	0.08952	0.10714	0.08952	0.19759	0.11765	0.75325	0.19681	2.87792	13.0668	25.4687	54.8388	116.213	52.3969	2.14959	0.540046	6.88037e-05
	embryo	TMEM215	chr8:11335578-11336008	0.08952	0.13392	0.08952	0.13831	0.11442	0.53803	0.09024	0.53845	16.6305	17.365	40.2722	46.963	30.3077	1.35996	0.590593	0.0212951
	embryo	TMEM215	chr8:11335685-11336276	0.08952	0.1607	0.08952	0.17783	0.08952	0.50217	0.08952	0.61272	20.1942	21.9957	47.9839	54.1268	36.0752	1.27532	0.54008	0.0182084
	embryo	MOB3B	chr8:16758434-16758840	0.08952	0.18749	0.08952	0.23711	0.09469	0.69945	0.08987	0.94693	23.7578	30.0994	62.5505	83.5782	49.9965	1.4402	0.474699	0.00241397
	embryo	IFT74	chr8:17277252-17277750	0.08952	0.1607	0.08952	0.13831	0.08952	0.35869	0.08952	0.64985	20.1942	17.365	34.2742	57.3108	32.286	1.28807	0.590167	0.0290693
	embryo	CDKN2B	chr8:22081894-22082172	0.08952	0.18749	0.08952	0.15807	0.08952	0.35869	0.09246	0.89123	23.7578	19.6804	34.2742	76.4143	38.5317	1.35216	0.574782	0.0186485
	embryo	KLHL9	chr8:22873862-22874190	0.08952	0.13392	0.08952	0.07904	0.12052	0.4663	0.13777	0.94693	16.6305	9.26135	32.5605	54.1268	28.1448	1.74679	0.654738	0.00763222
	embryo	MLLT3	chr8:23784376-23784815	0.12106	0.29462	0.10393	0.13831	0.10904	0.60977	0.11512	1.05833	28.5094	15.0497	47.1271	72.4344	40.7801	1.45985	0.547158	0.00762894
	embryo	RRAGA	chr8:25187277-25187683	0.08952	0.18749	0.08952	0.13831	0.08952	0.4663	0.1114	1.0769	23.7578	17.365	44.5565	76.4143	40.5234	1.55922	0.545627	0.00426763
	embryo	PSIP1	chr8:28792460-28793123	0.08952	0.13392	0.08952	0.15807	0.08952	0.37662	0.08952	0.63129	16.6305	19.6804	35.9879	55.7188	32.0044	1.33753	0.588715	0.0230893
	embryo	ZDHHC21	chr8:29490298-29490930	0.08952	0.08035	0.08952	0.13831	0.08952	0.37662	0.08952	0.51988	9.50313	17.365	35.9879	46.167	27.2558	1.61122	0.646559	0.012703
	embryo	MPDZ	chr8:31032678-31033273	0.08952	0.21427	0.08952	0.17783	0.08952	0.44836	0.08952	0.74269	27.3215	21.9957	42.8428	65.2706	39.3576	1.13443	0.53064	0.0325293
	adult	KDM4C	chr8:38141534-38142410	0.11892	1.0178	0.13989	1.89687	0.09469	0.43043	0.08952	0.31564	100.971	156.285	38.5585	27.8594	80.9185	-1.95666	0.396528	8.03655e-07
	embryo	GLIS3	chr8:40192829-40193250	0.08952	0.13392	0.08952	0.03952	0.08952	0.55597	0.08952	0.48275	16.6305	4.63067	53.1251	42.1871	29.1433	2.16817	0.679518	0.00141909
	embryo	RFX3	chr8:40968146-40969431	0.09749	0.40176	0.08952	0.37542	0.09182	0.91466	0.1218	1.55965	48.7036	47.4644	84.8287	101.886	70.7206	0.957945	0.387891	0.0135256
	embryo	RFX3	chr8:40968479-40969431	0.08952	0.10714	0.08952	0.15807	0.08952	0.4663	0.08952	0.64985	13.0668	19.6804	44.5565	57.3108	33.6536	1.63664	0.580056	0.00477978
	embryo	PUM3	chr8:41654727-41655318	0.08952	0.18749	0.08952	0.11855	0.08952	0.77118	0.08952	0.70555	23.7578	15.0497	73.6896	62.0867	43.6459	1.80795	0.517675	0.000478634
	embryo	VLDLR	chr8:41860098-41860651	0.08952	0.13392	0.08952	0.23711	0.08952	0.50217	0.08952	0.68699	16.6305	30.0994	47.9839	60.4947	38.8021	1.21405	0.540824	0.0247797
	embryo	PGM5	chr8:44402319-44402672	0.08952	0.21427	0.08952	0.07904	0.10725	0.60977	0.14371	1.44824	27.3215	9.26135	47.9839	79.5983	41.0413	1.80649	0.586842	0.00208164
	embryo	PIP5K1B	chr8:44807360-44807870	0.08952	0.24106	0.08952	0.19759	0.08952	0.78912	0.09692	0.79839	30.8852	25.4687	75.4033	65.2706	49.2569	1.31989	0.468076	0.00480513
	embryo	RORB	chr8:50558824-50559130	0.10874	0.21427	0.09287	0.27663	0.13056	0.75325	0.1957	1.87529	22.5699	33.5724	48.8408	75.6184	45.1504	1.1488	0.506349	0.0232815
	embryo	GCNT1	chr8:52522448-52522820	0.12053	0.24106	0.08952	0.19759	0.10617	0.5201	0.11437	1.1326	23.7578	25.4687	41.1291	78.8023	42.2895	1.28641	0.53454	0.0161031
	embryo	PRUNE2	chr8:52964556-52965063	0.08952	0.13392	0.08952	0.13831	0.09362	0.43043	0.1088	0.79839	16.6305	17.365	38.5585	58.1067	32.6652	1.50883	0.585353	0.00994762
	embryo	GNAQ	chr8:53996158-53996801	0.08952	0.24106	0.08952	0.15807	0.09541	0.60977	0.09432	0.74269	30.8852	19.6804	53.9819	62.0867	41.6585	1.20057	0.513174	0.0193096
	embryo	PHF24	chr8:59246121-59246767	0.09749	0.18749	0.09326	0.25687	0.13845	1.094	0.14779	1.09547	22.5699	31.257	67.6916	58.9027	45.1053	1.23233	0.489911	0.0118892
	adult	PIGO	chr8:59352531-59353019	0.08952	0.45533	0.12013	0.63229	0.08952	0.19728	0.08952	0.07427	59.3946	60.1987	18.8508	6.36786	36.203	-2.25449	0.598793	0.000166513
	embryo	FAM214B	chr8:59373707-59374449	0.12856	0.18749	0.14226	0.25687	0.13989	0.64564	0.18679	1.63391	16.6305	20.838	39.4154	69.2505	36.5336	1.53709	0.570352	0.00703905
	embryo	RUSC2	chr8:59723415-59723966	0.1066	0.24106	0.13436	0.17783	0.1381	0.9864	0.11289	0.64985	26.1336	15.0497	60.8368	45.371	36.8478	1.3675	0.557058	0.014094
	adult	RUSC2	chr8:59749611-59750035	0.10606	0.69639	0.09445	0.51373	0.08952	0.43043	0.09061	0.40848	77.213	62.5141	41.1291	35.8192	54.1688	-0.861122	0.435443	0.0479765
	adult	CCDC107	chr8:59833050-59833439	0.08952	0.58925	0.11776	0.51373	0.11191	0.23315	0.1192	0.37134	77.213	49.7797	17.1371	24.6755	42.2013	-1.59941	0.518972	0.00205694
	embryo	RNF38	chr8:60646563-60647209	0.08952	0.1607	0.08952	0.11855	0.10868	0.64564	0.11846	0.63129	20.1942	15.0497	50.5545	42.1871	31.9964	1.39619	0.580891	0.0162372
	embryo	RNF38	chr8:60714076-60714378	0.08952	0.26784	0.08952	0.15807	0.08952	0.86086	0.08952	1.00263	34.4489	19.6804	82.2582	89.1501	56.3844	1.66506	0.459754	0.000292752
	embryo	PAX5	chr8:61170918-61171352	0.08952	0.08035	0.08952	0.03952	0.08952	0.5739	0.08952	0.55702	9.50313	4.63067	54.8388	49.3509	29.5809	2.88524	0.685876	2.59187e-05
	embryo	ZCCHC7	chr8:61208938-61209695	0.11035	0.34819	0.09129	0.35566	0.09613	0.96846	0.10212	0.90979	36.8246	43.9914	85.6856	70.8425	59.336	0.952516	0.423714	0.0245752
	adult	POLR1E	chr8:61609971-61610375	0.19713	2.14273	0.2541	2.54891	0.20087	1.68584	0.15708	1.65248	128.292	115.767	71.119	83.5782	99.6891	-0.656708	0.324694	0.0431204
	embryo	FBXO10	chr8:61676390-61677036	0.08952	0.18749	0.08952	0.19759	0.09756	0.59184	0.08952	0.57558	23.7578	25.4687	51.4114	50.9429	37.8952	1.05582	0.521032	0.0427237
	embryo	FRMPD1	chr8:61776743-61777258	0.17892	0.32141	0.12527	0.19759	0.10653	0.82499	0.11697	0.59415	20.1942	17.365	65.9779	39.7991	35.8341	1.49272	0.568079	0.00859755
	embryo	TRMT10B	chr8:61868655-61869041	0.11731	0.08035	0.08952	0.05928	0.12733	0.43043	0.14965	1.09547	7.12735	6.94601	28.2762	58.1067	25.1141	2.61973	0.743201	0.000423602
	embryo	SLC25A51	chr8:61994238-61995246	0.11089	0.24106	0.11144	0.05928	0.11873	0.68151	0.11734	0.92836	24.9457	5.78834	48.8408	62.8826	35.6144	1.86659	0.634464	0.00326107
	embryo	TDRD7	chr8:62612732-62613521	0.08952	0.21427	0.08952	0.25687	0.09182	1.18368	0.11772	2.02383	27.3215	32.4147	109.678	136.113	76.3817	2.04072	0.399662	3.28862e-07
	adult	TMOD1	chr8:62722659-62723361	0.10606	0.5089	0.14108	0.71132	0.08952	0.25108	0.10323	0.24137	55.8309	57.8834	23.992	18.3076	39.0035	-1.4288	0.515884	0.00561241
	embryo	ANP32B	chr8:63155082-63155507	0.08952	0.26784	0.08952	0.3359	0.08952	0.66358	0.09209	1.41111	34.4489	42.8337	63.4073	121.785	65.6188	1.26198	0.448615	0.00490738
	embryo	STX17	chr8:64952973-64953773	0.08952	0.24106	0.08952	0.23711	0.08952	0.39456	0.09506	1.0769	30.8852	30.0994	37.7017	89.9461	47.1581	1.06801	0.530429	0.0440638
	embryo	TEX10	chr8:65320325-65320769	0.08952	0.1607	0.08952	0.0988	0.08952	0.50217	0.08952	0.50131	20.1942	12.7344	47.9839	43.7791	31.1729	1.4798	0.593995	0.0127288
	embryo	BMP1	chr8:69477964-69478289	0.08952	0.08035	0.08952	0.13831	0.12482	0.75325	0.15931	1.0212	9.50313	17.365	51.4114	50.9429	32.3056	1.92732	0.60332	0.00140061
	embryo	CCAR2	chr8:69907780-69908396	0.08952	0.5089	0.11065	0.82988	0.14168	2.17007	0.18196	2.91505	66.5219	86.8251	131.099	127.357	102.951	0.752337	0.32624	0.0211057
	embryo	CCAR2	chr8:69907780-69908411	0.27802	0.64282	0.4343	0.84964	0.21772	1.20161	0.26328	1.80102	27.3215	21.9957	47.1271	54.1268	37.6428	1.03897	0.526409	0.0484172
	embryo	ENTPD4	chr8:70585717-70586418	0.11303	0.29462	0.15135	0.29639	0.15603	1.00433	0.21798	2.33947	30.8852	21.9957	54.8388	85.1702	48.2225	1.40707	0.495034	0.00447784
	embryo	DPYSL2	chr8:73795410-73796143	0.08952	0.13392	0.08952	0.0988	0.09685	0.60977	0.08952	0.70555	16.6305	12.7344	53.1251	62.0867	36.1441	1.97367	0.565844	0.000486625
	embryo	DNAJA1	chr8:74790250-74791262	0.16231	0.40176	0.16874	0.35566	0.1381	0.91466	0.16822	1.09547	28.5094	24.311	56.5525	51.7389	40.278	1.03589	0.507341	0.0411703
	embryo	UBAP1	chr8:75580162-75580950	0.08952	0.13392	0.08952	0.13831	0.08952	0.43043	0.08952	0.44561	16.6305	17.365	41.1291	39.0032	28.5319	1.23671	0.602975	0.0402661
	embryo	ENHO	chr8:75897169-75897627	0.08952	0.29462	0.08952	0.21735	0.09756	1.11194	0.08952	1.1883	38.0125	27.784	96.8247	105.07	66.9228	1.61885	0.41309	8.89556e-05
	embryo	RPP25L	chr8:75980015-75980504	0.08952	0.10714	0.08952	0.13831	0.11765	0.89672	0.11697	0.90979	13.0668	17.365	65.121	61.2907	39.2109	2.05313	0.545852	0.000169009
	adult	IL11RA	chr8:76017690-76018274	0.18481	1.49991	0.279	3.49735	0.09828	0.50217	0.11252	0.33421	96.2192	144.709	43.6997	23.0835	76.9277	-1.85591	0.421132	1.04836e-05
	embryo	GKAP1	chr8:77065152-77066025	0.08952	0.1607	0.08952	0.0988	0.08952	0.37662	0.09246	0.76126	20.1942	12.7344	35.9879	65.2706	33.5468	1.62381	0.604173	0.00719558
	embryo	C8H9orf64	chr8:77200680-77201133	0.08952	0.24106	0.08952	0.15807	0.08952	0.73531	0.10472	1.1883	30.8852	19.6804	70.2622	89.9461	52.6934	1.66599	0.473916	0.000439138
	embryo	NAA35	chr8:79167399-79167885	0.08952	0.13392	0.08952	0.07904	0.11048	0.44836	0.09766	0.92836	16.6305	9.26135	34.2742	75.6184	33.9461	2.08946	0.639797	0.00109146
	embryo	FANCC	chr8:81973285-81974069	0.08952	0.10714	0.08952	0.13831	0.08952	0.48423	0.08952	0.44561	13.0668	17.365	46.2702	39.0032	28.9263	1.48496	0.6118	0.0152156
	embryo	PTCH1	chr8:82157835-82158290	0.08952	0.29462	0.10077	0.51373	0.13738	1.29128	0.16153	2.48801	38.0125	57.8834	79.6876	122.581	74.5412	1.07694	0.409753	0.00858209
	embryo	ZNF782	chr8:83515604-83515976	0.08952	0.21427	0.08952	0.29639	0.15711	1.16574	0.18047	1.94956	27.3215	38.2031	63.4073	85.9661	53.7245	1.18884	0.458397	0.009501
	embryo	IARS	chr8:83918291-83918840	0.08952	0.10714	0.08952	0.07904	0.08952	0.60977	0.08952	0.89123	13.0668	9.26135	58.2662	78.8023	39.8492	2.62042	0.577698	5.73412e-06
	embryo	ZNF169	chr8:85485731-85486195	0.08952	0.10714	0.08952	0.13831	0.11048	1.05814	0.09135	1.26257	13.0668	17.365	81.4013	109.846	55.4197	2.65127	0.49557	8.79809e-08
	embryo	ROR2	chr8:85905124-85905412	0.08952	0.13392	0.08952	0.25687	0.09972	0.75325	0.08987	0.64985	16.6305	32.4147	64.2642	57.3108	42.655	1.30736	0.521102	0.0121127
	embryo	MSANTD3	chr8:90183357-90183736	0.08952	0.10714	0.08952	0.13831	0.08952	0.39456	0.08952	0.74269	13.0668	17.365	37.7017	65.2706	33.351	1.7592	0.601311	0.00343779
	embryo	ALDOB	chr8:91231164-91232004	0.08952	0.10714	0.08952	0.15807	0.08952	0.53803	0.08952	0.35278	13.0668	19.6804	51.4114	31.0433	28.8005	1.32938	0.628483	0.0344114
	embryo	ALDOB	chr8:91231384-91232042	0.08952	0.13392	0.08952	0.03952	0.12733	0.82499	0.11103	1.20687	16.6305	4.63067	54.8388	85.9661	40.5165	2.73338	0.620781	1.06702e-05
	embryo	RNF20	chr8:91276714-91277357	0.08952	0.21427	0.08952	0.17783	0.09972	0.35869	0.13183	1.52251	27.3215	21.9957	29.99	91.538	42.7113	1.30409	0.588392	0.0266664
	embryo	SMC2	chr8:93705154-93705903	0.11785	0.40176	0.09919	0.25687	0.09182	0.95053	0.10509	0.72412	40.3883	28.9417	88.2562	54.1268	52.9283	1.03756	0.472674	0.0281569
	embryo	ABCA1	chr8:94737812-94738125	0.08952	0.1607	0.08952	0.25687	0.08952	0.5739	0.08952	0.83552	20.1942	32.4147	54.8388	74.0264	45.3685	1.29204	0.502543	0.0101401
	embryo	FKTN	chr8:95348958-95349579	0.09803	0.58925	0.09603	0.29639	0.15065	1.64997	0.114	1.39254	71.2735	34.73	93.3973	97.1099	74.1277	0.84745	0.413586	0.0404595
	embryo	PALM2	chr8:99341552-99342100	0.13392	0.13392	0.09959	0.15807	0.12411	0.59184	0.14594	0.76126	11.8789	17.365	40.2722	41.3911	27.7268	1.48036	0.624572	0.0177785
	adult	HDHD3	chr8:102634342-102634985	0.19981	0.74995	0.2462	1.34361	0.11909	0.39456	0.10509	0.24137	43.952	62.5141	28.2762	17.5116	38.0635	-1.22099	0.538086	0.02326
	embryo	RGS3	chr8:102828916-102829251	0.08952	0.10714	0.08952	0.0988	0.09003	0.43043	0.16339	1.244	13.0668	12.7344	40.2722	60.4947	31.642	1.96684	0.611277	0.00129269
	embryo	TRIM32	chr8:105875857-105876627	0.12106	0.21427	0.08952	0.11855	0.09182	0.53803	0.10361	0.48275	20.1942	15.0497	49.6976	36.6152	30.3892	1.29209	0.597194	0.0304955
	embryo	CDK5RAP2	chr8:110012923-110013318	0.08952	0.18749	0.08952	0.13831	0.08952	0.59184	0.08952	0.48275	23.7578	17.365	56.5525	42.1871	34.9656	1.26366	0.558475	0.0236544
	embryo	FBXW2	chr8:110188541-110189052	0.09374	0.37498	0.10156	0.35566	0.17289	1.6141	0.15374	1.54108	47.5157	40.5184	79.6876	79.5983	61.83	0.855924	0.409899	0.0367856
	embryo	CNTRL	chr8:110505971-110506780	0.08952	0.18749	0.08952	0.23711	0.09649	0.9864	0.11846	1.72675	23.7578	30.0994	87.3993	115.418	64.1685	1.91291	0.43418	1.05397e-05
	embryo	CNTRL	chr8:110506053-110506787	0.10606	0.18749	0.09089	0.15807	0.08952	0.48423	0.09729	0.50131	20.1942	19.6804	46.2702	40.5951	31.685	1.12291	0.571192	0.0493092
	embryo	TRAPPC12	chr8:111089369-111089719	0.08952	0.13392	0.08952	0.17783	0.09577	0.5201	0.09246	0.63129	16.6305	21.9957	46.2702	54.1268	34.7558	1.37769	0.556837	0.0133559
	embryo	PHF3	chr9:563072-563495	0.08952	0.1607	0.08952	0.07904	0.09505	0.30489	0.10398	0.63129	20.1942	9.26135	27.4194	47.759	26.1585	1.35564	0.677111	0.0452748
	embryo	EEF1A1	chr9:13017595-13018069	0.08952	0.34819	0.08952	0.51373	0.0972	1.12987	0.12551	1.42967	45.1399	65.9871	99.3953	89.9461	75.1171	0.767467	0.383809	0.045543
	embryo	MYO6	chr9:15397113-15397833	0.08952	0.18749	0.08952	0.19759	0.08952	0.62771	0.08952	0.77982	23.7578	25.4687	59.9799	69.2505	44.6142	1.3927	0.490641	0.00453211
	embryo	HMGN3	chr9:18814701-18815107	0.08952	0.1607	0.08952	0.17783	0.08952	0.5201	0.10361	1.11403	20.1942	21.9957	49.6976	85.1702	44.2644	1.67784	0.524189	0.00137032
	embryo	SH3BGRL2	chr9:19256186-19256618	0.15695	0.24106	0.23987	0.21735	0.10366	0.4663	0.1426	0.96549	17.8184	10.419	37.7017	53.3308	29.8175	1.69169	0.624526	0.00675361
	embryo	TTK	chr9:19701948-19702483	0.11731	0.08035	0.14503	0.17783	0.16787	0.50217	0.1671	0.76126	7.12735	13.892	24.8488	35.8192	20.4219	1.52822	0.743681	0.0398845
	adult	IBTK	chr9:22093831-22094053	0.10285	0.72317	0.10314	0.81012	0.08967	0.5201	0.08952	0.55702	83.1524	90.2981	49.6976	49.3509	68.1248	-0.808507	0.385201	0.035824
	embryo	DOPEY1	chr9:22963672-22964110	0.12321	0.32141	0.09247	0.17783	0.15316	0.96846	0.16896	1.37397	30.8852	21.9957	53.9819	64.4746	42.8344	1.16518	0.502279	0.0203529
	embryo	PGM3	chr9:23115671-23116186	0.08952	0.21427	0.08952	0.25687	0.08952	1.11194	0.1114	1.59678	27.3215	32.4147	106.25	113.826	69.953	1.88089	0.406817	3.7746e-06
	embryo	ME1	chr9:23352279-23352568	0.08952	0.10714	0.08952	0.17783	0.08952	0.34076	0.08952	0.89123	13.0668	21.9957	32.5605	78.8023	36.6063	1.66785	0.613943	0.00659536
	embryo	SNAP91	chr9:23643290-23644043	0.08952	0.10714	0.08952	0.21735	0.08952	0.35869	0.08952	0.76126	13.0668	27.784	34.2742	67.6585	35.6959	1.31904	0.602964	0.028699
	embryo	SNAP91	chr9:23643327-23644044	0.08952	0.13392	0.08952	0.0988	0.08952	0.37662	0.08952	0.50131	16.6305	12.7344	35.9879	43.7791	27.283	1.44327	0.628163	0.0215839
	embryo	ECHDC1	chr9:23947216-23947760	0.08952	0.05357	0.08952	0.11855	0.09541	0.34076	0.08952	0.68699	5.93946	15.0497	29.99	60.4947	27.8684	2.10657	0.700836	0.0026488
	embryo	RNF146	chr9:24027695-24028927	0.08952	0.10714	0.08952	0.13831	0.08952	0.37662	0.08952	0.94693	13.0668	17.365	35.9879	83.5782	37.4995	1.97519	0.606882	0.00113529
	embryo	NCOA7	chr9:25518811-25520005	0.08952	0.08035	0.08952	0.15807	0.10079	0.48423	0.08952	0.68699	9.50313	19.6804	41.1291	60.4947	32.7018	1.79868	0.612795	0.00333334
	embryo	RNF217	chr9:26239094-26239378	0.08952	0.18749	0.08952	0.17783	0.1137	0.71738	0.09098	0.51988	23.7578	21.9957	53.9819	45.371	36.2766	1.11828	0.53623	0.0370285
	embryo	PKIB	chr9:28642020-28642638	0.08952	0.21427	0.08952	0.15807	0.08952	0.4663	0.08952	0.68699	27.3215	19.6804	44.5565	60.4947	38.0133	1.16232	0.536054	0.0301363
	embryo	FAM184A	chr9:31952512-31953048	0.08952	0.10714	0.08952	0.11855	0.08952	0.35869	0.08952	0.57558	13.0668	15.0497	34.2742	50.9429	28.3334	1.60051	0.628782	0.010915
	embryo	SLC35F1	chr9:33013497-33013941	0.08952	0.24106	0.08952	0.13831	0.09039	0.75325	0.09581	1.39254	30.8852	17.365	71.119	115.418	58.6967	1.95401	0.481038	4.86398e-05
	embryo	RSPH4A	chr9:33964919-33965410	0.08952	0.08035	0.08952	0.13831	0.11729	0.66358	0.10509	1.244	9.50313	17.365	47.9839	93.926	42.1945	2.40024	0.586372	4.25139e-05
	embryo	DSE	chr9:34352802-34353443	0.08952	0.29462	0.08952	0.11855	0.08952	0.84292	0.08952	0.72412	38.0125	15.0497	80.5445	63.6786	49.3213	1.44438	0.514794	0.00501999
	embryo	AMD1	chr9:39445774-39446272	0.14088	0.21427	0.12172	0.29639	0.14168	0.62771	0.18604	1.70818	17.8184	27.784	37.7017	72.4344	38.9346	1.27275	0.562855	0.023744
	embryo	ZBTB24	chr9:40680506-40681113	0.08952	0.18749	0.08952	0.13831	0.0929	0.60977	0.08952	0.74269	23.7578	17.365	55.6956	65.2706	40.5223	1.55819	0.523322	0.00290611
	embryo	MICAL1	chr9:40699097-40699520	0.08952	0.02678	0.08952	0.15807	0.10976	0.60977	0.08952	0.64985	2.37578	19.6804	47.1271	57.3108	31.6235	2.23839	0.705991	0.0015214
	embryo	SNX3	chr9:41870552-41871005	0.08952	0.02678	0.08952	0.11855	0.08952	0.43043	0.09729	0.46418	2.37578	15.0497	41.1291	37.4112	23.9914	2.16664	0.765285	0.00463796
	embryo	ATG5	chr9:43654583-43655273	0.12267	0.37498	0.11579	0.4347	0.17719	1.59617	0.20572	2.2652	35.6368	42.8337	77.117	87.5581	60.7864	1.06932	0.418628	0.0106391
	embryo	PREP	chr9:44575269-44576227	0.08952	0.18749	0.08952	0.13831	0.09147	1.11194	0.13517	2.11666	23.7578	17.365	103.68	124.173	67.2439	2.472	0.440388	1.98587e-08
	adult	BVES	chr9:44880274-44880519	0.23249	1.28564	0.34183	1.22506	0.20912	0.26902	0.28408	0.20424	65.334	40.5184	10.2823	5.57188	30.4266	-2.74529	0.651211	2.49039e-05
	embryo	ASCC3	chr9:49096678-49097396	0.08952	0.34819	0.09405	0.29639	0.09362	0.95053	0.09915	0.89123	45.1399	35.8877	86.5424	70.8425	59.6031	0.957734	0.424801	0.0241616
	embryo	SFRS18	chr9:50345977-50346775	0.08952	0.05357	0.08952	0.13831	0.08952	0.35869	0.09246	0.37134	5.93946	17.365	34.2742	31.8393	22.3545	1.50097	0.726156	0.0387335
	embryo	KLHL32	chr9:52842492-52843025	0.08952	0.08035	0.08952	0.11855	0.08952	0.4663	0.08952	0.77982	9.50313	15.0497	44.5565	69.2505	34.59	2.21201	0.606291	0.000263844
	embryo	GPR63	chr9:52958204-52958458	0.09053	0.05357	0.08952	0.07904	0.1137	0.41249	0.10732	0.48275	5.93946	9.26135	30.8468	35.0232	20.2677	2.11404	0.759192	0.0053595
	embryo	MANEA	chr9:54378762-54379334	0.08952	0.13392	0.08952	0.11855	0.08952	0.39456	0.08952	0.50131	16.6305	15.0497	37.7017	43.7791	28.2902	1.36374	0.611044	0.0256271
	embryo	EPHA7	chr9:56750776-56751362	0.08952	0.13392	0.08952	0.17783	0.11514	1.02227	0.13257	1.59678	16.6305	21.9957	75.4033	95.5179	52.3869	2.14524	0.483456	9.10948e-06
	embryo	MAP3K7	chr9:59679390-59679901	0.08952	0.13392	0.08952	0.11855	0.11263	0.62771	0.10955	0.50131	16.6305	15.0497	47.1271	35.8192	28.6566	1.38798	0.612069	0.0233479
	embryo	BACH2	chr9:59951134-59951749	0.09053	0.21427	0.08952	0.13831	0.08952	0.68151	0.08952	0.44561	27.3215	17.365	65.121	39.0032	37.2027	1.22008	0.560966	0.0296325
	embryo	RRAGD	chr9:60763078-60763476	0.08952	0.21427	0.08952	0.21735	0.08952	0.64564	0.08952	0.64985	27.3215	27.784	61.6936	57.3108	43.5275	1.11042	0.488448	0.0230038
	embryo	SMIM8	chr9:62585314-62585602	0.08952	0.21427	0.08952	0.11855	0.09075	0.44836	0.10361	1.05833	27.3215	15.0497	41.9859	81.1902	41.3868	1.54302	0.562411	0.00607723
	embryo	HTR1E	chr9:62957849-62958592	0.08952	0.1607	0.08952	0.0988	0.132	0.75325	0.13665	0.87266	20.1942	12.7344	48.8408	50.1469	32.9791	1.58959	0.580913	0.0062124
	embryo	TBX18	chr9:64661300-64661558	0.08952	0.13392	0.08952	0.13831	0.1363	0.53803	0.14111	0.96549	16.6305	17.365	33.4174	54.1268	30.3849	1.3661	0.605713	0.0241111
	embryo	MRAP2	chr9:65338806-65339468	0.08952	0.18749	0.08952	0.17783	0.09111	0.37662	0.08952	0.83552	23.7578	21.9957	35.1311	74.0264	38.7278	1.2568	0.56388	0.025825
	embryo	RPS12	chr9:70976458-70976960	0.1066	0.24106	0.08952	0.15807	0.12303	0.71738	0.14742	1.35541	26.1336	19.6804	49.6976	72.4344	41.9865	1.41669	0.520344	0.00647716
	embryo	TBPL1	chr9:72111914-72112598	0.09642	0.13392	0.08952	0.15807	0.17253	0.73531	0.18047	1.78245	15.4426	19.6804	35.9879	78.0063	37.2793	1.69971	0.590604	0.00400319
	embryo	HBS1L	chr9:73095987-73096229	0.10178	0.21427	0.08952	0.19759	0.15065	1.094	0.14594	1.11403	24.9457	25.4687	61.6936	60.4947	43.1507	1.27706	0.493634	0.00967993
	embryo	MYB	chr9:73221718-73222223	0.08952	0.42855	0.08952	0.13831	0.10079	0.64564	0.15782	1.94956	55.8309	17.365	54.8388	97.9059	56.4851	1.0647	0.533252	0.0458663
	embryo	MTFR2	chr9:74250371-74250966	0.08952	0.1607	0.08952	0.05928	0.10438	0.44836	0.16079	0.96549	20.1942	6.94601	35.9879	47.759	27.7218	1.62958	0.669136	0.0148773
	embryo	BCLAF1	chr9:74286954-74287288	0.08952	0.13392	0.08952	0.11855	0.13845	0.71738	0.17119	0.76126	16.6305	15.0497	43.6997	35.0232	27.6008	1.31275	0.618897	0.0339126
	embryo	MAP3K5	chr9:74770604-74771577	0.08952	0.26784	0.08952	0.13831	0.14348	1.094	0.16636	2.11666	34.4489	17.365	65.121	101.09	54.5062	1.68483	0.492419	0.000622677
	embryo	MAP3K5	chr9:74770645-74771620	0.08952	0.1607	0.08952	0.19759	0.1033	0.5739	0.14297	1.09547	20.1942	25.4687	47.1271	60.4947	38.3212	1.23702	0.530218	0.0196457
	embryo	TNFAIP3	chr9:75740859-75741459	0.08952	0.26784	0.08952	0.11855	0.08952	0.75325	0.08952	0.94693	34.4489	15.0497	71.9759	83.5782	51.2632	1.65489	0.498579	0.000902735
	embryo	PERP	chr9:75926555-75926826	0.11196	0.69639	0.13792	0.4347	0.12411	1.57824	0.11177	1.42967	73.6493	35.8877	108.821	101.09	79.8619	0.939764	0.402523	0.0195601
	embryo	REPS1	chr9:76729282-76729545	0.08952	0.21427	0.08952	0.29639	0.09326	0.60977	0.08952	0.81696	27.3215	38.2031	55.6956	72.4344	48.4137	0.967503	0.474662	0.0415201
	embryo	HECA	chr9:76835059-76835394	0.08952	0.24106	0.08952	0.07904	0.08952	0.50217	0.08952	0.83552	30.8852	9.26135	47.9839	74.0264	40.5392	1.60779	0.591531	0.00656756
	embryo	TXLNB	chr9:76973259-76973573	0.08952	0.13392	0.08952	0.11855	0.09182	0.64564	0.09692	1.00263	16.6305	15.0497	59.9799	81.9862	43.4116	2.16523	0.530134	4.42081e-05
	embryo	CITED2	chr9:77048341-77048791	0.08952	0.08035	0.08952	0.15807	0.08952	0.50217	0.1114	0.48275	9.50313	19.6804	47.9839	34.2273	27.8487	1.49088	0.646493	0.0211046
	embryo	CITED2	chr9:77049120-77049479	0.12321	0.21427	0.08952	0.19759	0.11729	0.53803	0.15522	1.54108	20.1942	25.4687	38.5585	78.8023	40.7559	1.36318	0.553714	0.0138207
	embryo	ADGRG6	chr9:79769510-79769910	0.16767	0.32141	0.10907	0.29639	0.13128	0.78912	0.13925	1.244	22.5699	31.257	51.4114	70.8425	44.0202	1.18359	0.50212	0.0184136
	embryo	AIG1	chr9:80507990-80508458	0.13553	1.15172	0.15373	1.69928	0.15854	3.1206	0.17602	3.95481	99.7829	127.344	167.944	178.3	143.343	0.607936	0.280344	0.0301181
	embryo	STX11	chr9:81543149-81543479	0.0916	0.21427	0.08971	0.19759	0.09577	0.66358	0.11475	1.03976	27.3215	25.4687	59.1231	71.6384	45.8879	1.30949	0.483645	0.00677847
	embryo	STXBP5	chr9:84505924-84506259	0.09749	0.13392	0.08952	0.0988	0.09541	0.66358	0.08952	0.40848	15.4426	12.7344	59.1231	35.8192	30.7798	1.75171	0.617996	0.00458968
	embryo	KATNA1	chr9:86851033-86851490	0.08952	0.18749	0.08952	0.19759	0.08952	0.66358	0.08952	0.55702	23.7578	25.4687	63.4073	49.3509	40.4962	1.19463	0.513124	0.0199043
	embryo	PLEKHG1	chr9:87717266-87718009	0.09482	0.1607	0.08952	0.11855	0.15244	0.68151	0.17119	0.96549	19.0063	15.0497	37.7017	44.575	29.0832	1.27392	0.602739	0.0345537
	adult	ZDHHC14	chr9:94010855-94011209	0.18052	1.44634	0.27742	1.99566	0.08952	0.25108	0.09878	0.50131	95.0313	82.1944	23.992	39.7991	60.2542	-1.47046	0.435634	0.000736933
	embryo	WTAP	chr9:95996274-95997143	0.08952	0.24106	0.08952	0.11855	0.17181	1.81138	0.19978	1.87529	30.8852	15.0497	89.9699	74.0264	52.4828	1.83786	0.490863	0.000181012
	embryo	PDE10A	chr9:100730430-100730771	0.08952	0.1607	0.09168	0.11855	0.09541	0.73531	0.10026	0.96549	20.1942	13.892	65.9779	76.4143	44.1196	2.06455	0.520118	7.20561e-05
	embryo	TBP	chr9:104093283-104093712	0.08952	0.08035	0.08952	0.21735	0.11622	0.60977	0.12106	0.89123	9.50313	27.784	44.5565	58.1067	34.9876	1.45904	0.604306	0.0157612
	embryo	APC	chr10:1263563-1264039	0.08952	0.13392	0.08952	0.0988	0.1155	0.75325	0.11846	0.81696	16.6305	12.7344	55.6956	54.1268	34.7968	1.90396	0.571489	0.000863547
	embryo	EPB41L4A	chr10:1517884-1518462	0.11731	0.10714	0.13713	0.11855	0.15029	0.48423	0.21649	0.76126	10.691	9.26135	27.4194	27.8594	18.8078	1.47072	0.748497	0.0494257
	adult	NREP	chr10:2212107-2212803	0.13285	0.74995	0.1723	0.55325	0.08952	0.25108	0.08952	0.27851	66.5219	37.0454	23.992	24.6755	38.0587	-1.08847	0.538161	0.043118
	embryo	KCNN2	chr10:2932069-2932315	0.08952	0.26784	0.08952	0.13831	0.08952	0.68151	0.09655	0.76126	34.4489	17.365	65.121	62.0867	44.7554	1.29759	0.510392	0.0110112
	embryo	TICAM2	chr10:4444520-4444944	0.09535	0.1607	0.09761	0.15807	0.14383	0.64564	0.14854	1.0212	19.0063	18.5227	37.7017	54.1268	32.3394	1.29225	0.578782	0.0255682
	embryo	TMED7	chr10:4471184-4471735	0.10017	0.34819	0.08952	0.13831	0.15424	1.00433	0.2087	1.65248	40.3883	17.365	55.6956	62.8826	44.0829	1.04032	0.524329	0.047246
	embryo	KIAA1191	chr10:5012084-5012400	0.08952	0.13392	0.08952	0.11855	0.08952	0.37662	0.08952	0.76126	16.6305	15.0497	35.9879	67.6585	33.8317	1.71215	0.600053	0.00432622
	adult	KIAA1191	chr10:5012532-5012932	0.10339	0.58925	0.11026	0.82988	0.08952	0.25108	0.08952	0.29708	66.5219	86.8251	23.992	26.2674	50.9016	-1.60902	0.459575	0.000463315
	embryo	CPLX2	chr10:5286354-5287000	0.12696	0.18749	0.16163	0.35566	0.15244	1.23748	0.22392	1.76388	16.6305	25.4687	69.4053	62.0867	43.3978	1.64128	0.511542	0.00133432
	embryo	SFXN1	chr10:5674831-5675202	0.14196	0.10714	0.21063	0.23711	0.08952	0.48423	0.09692	0.53845	8.31524	12.7344	46.2702	43.7791	27.7747	2.09501	0.649993	0.00126798
	embryo	GCNT4	chr10:6531169-6531715	0.08952	0.1607	0.08952	0.19759	0.08952	0.60977	0.08952	0.48275	20.1942	25.4687	58.2662	42.1871	36.529	1.13562	0.543504	0.0366687
	embryo	ANKRD31	chr10:6677159-6677692	0.10446	0.10714	0.10749	0.13831	0.12769	0.5739	0.15039	0.85409	11.8789	13.892	37.7017	44.575	27.0119	1.67472	0.63686	0.00854703
	embryo	IQGAP2	chr10:7625237-7625612	0.11999	0.18749	0.12922	0.15807	0.16787	1.14781	0.18307	1.03976	17.8184	13.892	58.2662	44.575	33.6379	1.69743	0.578694	0.00335487
	embryo	LHFPL2	chr10:9708622-9709128	0.14035	0.34819	0.14582	0.49398	0.13236	1.00433	0.17305	1.59678	28.5094	38.2031	64.2642	73.2304	51.0518	1.04297	0.45764	0.0226661
	embryo	JMY	chr10:10305489-10306183	0.08952	0.32141	0.08952	0.29639	0.21055	1.73965	0.26663	3.10072	41.5762	38.2031	70.2622	92.334	60.5939	1.02841	0.423109	0.0150738
	embryo	CLPX	chr10:12129360-12129869	0.08952	0.32141	0.08952	0.31614	0.08952	0.75325	0.08952	1.244	41.5762	40.5184	71.9759	109.846	65.979	1.14858	0.41932	0.00615982
	embryo	SMAD6	chr10:13542857-13543313	0.08952	0.1607	0.09326	0.0988	0.16177	0.9864	0.21092	1.26257	20.1942	11.5767	51.4114	46.963	32.5363	1.63219	0.590399	0.00570005
	adult	SMAD6	chr10:13544004-13544393	0.13231	0.91066	0.20273	2.39084	0.10761	0.5201	0.13628	0.98406	80.7766	135.447	41.1291	57.3108	78.6659	-1.13406	0.399136	0.00449313
	embryo	MAP2K5	chr10:14381614-14381914	0.08952	0.13392	0.08952	0.11855	0.08952	0.32282	0.11103	0.76126	16.6305	15.0497	30.8468	54.1268	29.1635	1.42552	0.625289	0.0226212
	embryo	FEM1B	chr10:15105432-15106262	0.08952	0.21427	0.08952	0.15807	0.09541	0.55597	0.08952	0.66842	27.3215	19.6804	49.6976	58.9027	38.9006	1.20984	0.525763	0.0213856
	adult	MYO9A	chr10:19061053-19061253	0.13446	0.56247	0.14306	0.75084	0.16607	0.50217	0.12923	0.22281	48.7036	60.1987	25.7057	13.5317	37.0349	-1.47749	0.552205	0.00745917
	embryo	CD276	chr10:20490706-20491404	0.08952	0.1607	0.08952	0.23711	0.09182	0.53803	0.08952	0.61272	20.1942	30.0994	49.6976	54.1268	38.5295	1.04486	0.525795	0.0469005
	embryo	KHNYN	chr10:20744191-20745184	0.11303	0.13392	0.0905	0.11855	0.11765	0.48423	0.10695	0.57558	13.0668	15.0497	35.1311	42.1871	26.3587	1.45954	0.636765	0.021899
	embryo	RABGGTA	chr10:20893170-20893589	0.08952	0.32141	0.08952	0.23711	0.11119	0.9864	0.19458	2.87792	41.5762	30.0994	75.4033	117.009	66.0221	1.42688	0.432124	0.000959934
	embryo	IRF9	chr10:20991765-20992110	0.08952	0.26784	0.08952	0.23711	0.13451	1.45269	0.25289	3.3421	34.4489	30.0994	91.6836	105.07	65.3254	1.60885	0.414236	0.000102789
	adult	DHRS4	chr10:21100482-21100762	0.12267	0.58925	0.12488	0.7706	0.09362	0.43043	0.10546	0.38991	57.0188	70.6178	38.5585	28.6554	48.7126	-0.927384	0.46378	0.0455411
	embryo	THTPA	chr10:21392309-21392577	0.09535	0.32141	0.10038	0.21735	0.20338	1.41683	0.2061	1.74532	39.2004	24.311	59.1231	66.8626	47.3743	0.989907	0.481618	0.0398424
	embryo	CDH24	chr10:21800941-21801739	0.09107	0.29462	0.08952	0.31614	0.19836	1.5603	0.20201	2.04239	38.0125	40.5184	66.8348	80.3943	56.44	0.907237	0.430947	0.0352725
	adult	RBM23	chr10:21924511-21925222	0.12642	0.77674	0.10314	0.59277	0.08952	0.25108	0.08952	0.35278	72.4614	65.9871	23.992	31.0433	48.3709	-1.32892	0.464514	0.00422478
	embryo	SLC7A7	chr10:21989522-21989832	0.08952	0.1607	0.08952	0.25687	0.10617	1.5603	0.08952	1.16973	20.1942	32.4147	125.101	103.478	70.2969	2.11696	0.425503	6.518e-07
	embryo	METTL3	chr10:25662020-25662420	0.08952	0.10714	0.08952	0.19759	0.09613	0.37662	0.08952	0.70555	13.0668	25.4687	33.4174	62.0867	33.5099	1.30932	0.607863	0.0312425
	embryo	RNASE13	chr10:26022194-26022910	0.08999	0.13392	0.08952	0.0988	0.09398	0.37662	0.08952	0.46418	16.6305	12.7344	34.2742	40.5951	26.0585	1.35176	0.638547	0.0342662
	embryo	RNASE13	chr10:26063920-26064183	0.08952	0.21427	0.08952	0.19759	0.1051	0.66358	0.12291	0.96549	27.3215	25.4687	53.9819	62.0867	42.2147	1.13736	0.497882	0.0223483
	embryo	NDRG2	chr10:26078808-26079230	0.11035	0.1607	0.08952	0.11855	0.13056	0.69945	0.12366	1.31827	16.6305	15.0497	45.4134	84.3742	40.3669	2.03652	0.566061	0.000321048
	embryo	KATNBL1	chr10:28405835-28406362	0.10124	0.26784	0.09524	0.17783	0.09792	0.71738	0.14594	1.55965	30.8852	20.838	62.5505	84.3742	49.662	1.50839	0.483406	0.00180641
	embryo	RYR3	chr10:29286471-29286856	0.08952	0.13392	0.098	0.05928	0.12016	0.4663	0.12329	0.51988	16.6305	6.94601	32.5605	33.4313	22.3921	1.48773	0.713454	0.0370473
	embryo	SCG5	chr10:30062162-30062550	0.12696	0.1607	0.08952	0.0988	0.12698	1.27335	0.13368	0.51988	14.2547	12.7344	85.6856	30.2473	35.7305	2.10101	0.644501	0.00111453
	embryo	ACTC1	chr10:30293756-30294445	0.11678	0.34819	0.11539	0.73108	0.21701	2.52876	0.19718	2.59941	34.4489	72.9331	99.3953	104.274	77.7627	0.921952	0.409294	0.024288
	embryo	MEIS2	chr10:32771641-32771942	0.08952	0.13392	0.08952	0.15807	0.11837	1.0402	0.20498	2.45087	16.6305	19.6804	74.5465	94.7219	51.3948	2.22084	0.488947	5.57019e-06
	embryo	SPRED1	chr10:33846750-33847497	0.08952	0.26784	0.08952	0.29639	0.08952	0.96846	0.08952	0.76126	34.4489	38.2031	92.5404	67.6585	58.2127	1.13943	0.435495	0.00888643
	embryo	GPR176	chr10:35579497-35579974	0.08952	0.13392	0.08952	0.0988	0.10259	0.43043	0.08952	0.51988	16.6305	12.7344	35.1311	46.167	27.6657	1.47095	0.627564	0.019083
	embryo	BMF	chr10:35757034-35757580	0.08952	0.13392	0.08952	0.13831	0.11335	0.59184	0.11809	1.00263	16.6305	17.365	44.5565	66.8626	36.3536	1.71368	0.563308	0.00234872
	adult	BAHD1	chr10:36051276-36051705	0.11196	0.5089	0.12409	0.57301	0.08952	0.26902	0.09172	0.29708	53.4551	53.2527	25.7057	25.4714	39.4712	-1.06015	0.502817	0.0349946
	embryo	RAD51	chr10:36255039-36255679	0.08952	0.1607	0.08952	0.17783	0.08967	1.07607	0.11066	1.11403	20.1942	21.9957	102.823	79.5983	56.1527	2.1112	0.46493	5.60166e-06
	embryo	RMDN3	chr10:36306516-36306849	0.08952	0.18749	0.08952	0.17783	0.09182	0.5739	0.13034	1.31827	23.7578	21.9957	53.1251	80.3943	44.8182	1.54664	0.507369	0.00230105
	adult	DLL4	chr10:36464316-36464733	0.14142	0.69639	0.11816	1.08675	0.08952	0.17934	0.08952	0.18567	58.2067	105.348	17.1371	15.9197	49.1528	-2.30817	0.507889	5.50333e-06
	embryo	INO80	chr10:36628401-36629361	0.20195	0.37498	0.27267	0.17783	0.12088	0.5201	0.10769	0.51988	21.3821	6.94601	36.8448	38.2072	25.845	1.40885	0.683718	0.0393434
	embryo	INO80	chr10:36628456-36629420	0.09267	0.18749	0.09959	0.25687	0.08952	0.48423	0.08952	0.83552	23.7578	28.9417	46.2702	74.0264	43.249	1.19168	0.512948	0.020169
	embryo	MGA	chr10:37019369-37020337	0.10071	0.21427	0.09998	0.07904	0.09147	0.50217	0.13257	0.98406	24.9457	8.10368	46.2702	58.9027	34.5556	1.67396	0.613656	0.00637506
	embryo	MGA	chr10:37066742-37067087	0.11303	0.13392	0.11144	0.15807	0.09362	0.44836	0.10398	0.42705	13.0668	16.2074	40.2722	32.6353	25.5454	1.315	0.643681	0.041059
	embryo	SNAP23	chr10:37825817-37826452	0.08952	0.05357	0.08952	0.0988	0.08952	0.75325	0.09395	0.89123	5.93946	12.7344	71.9759	74.8224	41.368	2.97108	0.590677	4.90566e-07
	embryo	SNAP23	chr10:37825845-37826510	0.09964	0.21427	0.08952	0.21735	0.10402	0.82499	0.11289	0.68699	24.9457	27.784	67.6916	47.759	42.0451	1.12906	0.508207	0.0263066
	embryo	TTBK2	chr10:38168105-38168602	0.11035	0.24106	0.08952	0.15807	0.09326	0.48423	0.10026	0.64985	24.9457	19.6804	43.6997	50.9429	34.8172	1.08587	0.548285	0.0476483
	embryo	MGAT2	chr10:42658920-42659360	0.11089	0.24106	0.09761	0.27663	0.198	1.64997	0.14742	1.67105	24.9457	32.4147	71.119	89.9461	54.6064	1.48941	0.454711	0.0010547
	embryo	KLHDC2	chr10:42748927-42749514	0.08952	0.18749	0.08952	0.11855	0.17038	1.39889	0.12774	0.70555	23.7578	15.0497	70.2622	43.7791	38.2122	1.5552	0.5594	0.00543395
	adult	SOS2	chr10:43157960-43158484	0.09696	0.56247	0.10156	0.82988	0.08952	0.41249	0.08952	0.48275	68.8977	93.7711	39.4154	42.1871	61.0678	-0.995339	0.416418	0.0168375
	embryo	SAV1	chr10:43555269-43555605	0.08952	0.1607	0.10433	0.07904	0.08952	0.59184	0.15188	0.57558	20.1942	8.10368	56.5525	29.4514	28.5754	1.60462	0.673469	0.0171901
	embryo	NIN	chr10:43699941-43700260	0.08952	0.10714	0.08952	0.03952	0.13056	0.91466	0.13108	0.79839	13.0668	4.63067	59.9799	47.759	31.3591	2.60968	0.66382	8.44854e-05
	adult	NID2	chr10:44939131-44939331	0.10981	0.40176	0.09919	0.47422	0.08952	0.17934	0.08952	0.1114	42.7641	54.4104	17.1371	9.55179	30.9659	-1.86953	0.603029	0.00193365
	embryo	PLEKHO2	chr10:45256183-45256480	0.08952	0.32141	0.08952	0.19759	0.13845	1.47063	0.19421	2.58084	41.5762	25.4687	90.8267	105.07	65.7353	1.5489	0.425025	0.000268168
	embryo	DAPK2	chr10:45950220-45950628	0.08952	0.10714	0.09287	0.15807	0.12052	0.5739	0.11846	0.85409	13.0668	19.6804	40.2722	57.3108	32.5825	1.575	0.591654	0.00776715
	embryo	USP3	chr10:46512753-46513211	0.10767	0.10714	0.08952	0.11855	0.11837	0.86086	0.13517	0.48275	10.691	15.0497	61.6936	27.8594	28.8234	1.79544	0.66629	0.00704539
	embryo	ICE2	chr10:49707562-49708089	0.08999	0.21427	0.08952	0.23711	0.09039	0.62771	0.09729	0.94693	27.3215	30.0994	59.1231	77.2103	48.4386	1.24811	0.473601	0.00840498
	embryo	GTF2A2	chr10:50582943-50583559	0.08952	0.08035	0.08952	0.11855	0.1302	0.55597	0.10398	0.37134	9.50313	15.0497	35.9879	27.8594	22.1	1.37638	0.699871	0.0492268
	embryo	FAM81A	chr10:50891878-50892184	0.08952	0.13392	0.08952	0.15807	0.08952	0.32282	0.09024	0.66842	16.6305	19.6804	30.8468	58.9027	31.5151	1.30698	0.608348	0.0316819
	embryo	CCNB2	chr10:51209244-51209547	0.08952	0.1607	0.08952	0.0988	0.08952	0.62771	0.10249	1.16973	20.1942	12.7344	59.9799	90.742	45.9126	2.19742	0.531469	3.55555e-05
	embryo	RNF111	chr10:51318708-51319196	0.09107	0.24106	0.08952	0.15807	0.10868	1.02227	0.10955	0.76126	30.8852	19.6804	80.5445	54.9228	46.5082	1.42192	0.503664	0.00475533
	embryo	POLR2M	chr10:52590511-52590849	0.09053	0.21427	0.08952	0.21735	0.0972	0.5201	0.10992	1.16973	27.3215	27.784	45.4134	84.3742	46.2233	1.23767	0.510425	0.0153172
	embryo	ZNF280D	chr10:53648351-53648996	0.10499	0.26784	0.08952	0.19759	0.13164	0.86086	0.17565	1.28114	29.6973	25.4687	55.6956	57.3108	42.0431	1.03512	0.496184	0.0369643
	embryo	PYGO1	chr10:54809840-54810459	0.08952	0.18749	0.08952	0.11855	0.10438	0.66358	0.11883	1.35541	23.7578	15.0497	53.9819	90.742	45.8829	1.90188	0.529751	0.000330511
	embryo	FAM214A	chr10:57722159-57723356	0.08952	0.1607	0.08952	0.05928	0.08952	0.34076	0.08952	0.76126	20.1942	6.94601	32.5605	67.6585	31.8398	1.88952	0.667612	0.00465085
	adult	FAM214A	chr10:57723450-57723831	0.10928	0.58925	0.1391	0.69157	0.08952	0.28695	0.10472	0.40848	62.9583	56.7257	27.4194	31.0433	44.5367	-1.03264	0.475997	0.0300508
	embryo	DMXL2	chr10:58738239-58738889	0.12106	0.18749	0.08952	0.07904	0.09075	0.37662	0.08952	0.51988	17.8184	9.26135	35.1311	46.167	27.0945	1.58902	0.650937	0.0146414
	embryo	AP4E1	chr10:59460673-59461279	0.08952	0.13392	0.08952	0.17783	0.12769	0.55597	0.1244	0.94693	16.6305	21.9957	36.8448	60.4947	33.9914	1.33416	0.57902	0.0212129
	embryo	DTWD1	chr10:60712041-60712677	0.09642	0.08035	0.08952	0.0988	0.08952	0.35869	0.08952	0.42705	9.50313	12.7344	34.2742	37.4112	23.4807	1.68791	0.682887	0.0134464
	embryo	FBN1	chr10:61654311-61655082	0.08952	0.10714	0.08952	0.15807	0.10904	0.62771	0.10175	0.53845	13.0668	19.6804	48.8408	41.3911	30.7448	1.46035	0.59693	0.0144275
	embryo	SEMA6D	chr10:62696978-62697382	0.08952	0.08035	0.08952	0.03952	0.10689	0.4663	0.08952	0.74269	9.50313	4.63067	36.8448	65.2706	29.0623	2.85776	0.711039	5.84133e-05
	embryo	DDHD1	chr10:65741002-65741374	0.11839	0.45533	0.08952	0.31614	0.1051	0.95053	0.13777	1.48538	45.1399	40.5184	77.117	85.1702	61.9864	0.922563	0.410366	0.0245668
	embryo	GCH1	chr10:67400469-67400841	0.08952	0.26784	0.08952	0.23711	0.08952	0.60977	0.114	1.16973	34.4489	30.0994	58.2662	81.1902	51.0012	1.11289	0.463887	0.0164371
	embryo	SOCS4	chr10:67504325-67504745	0.09589	0.18749	0.08952	0.13831	0.08952	0.4663	0.08952	0.72412	22.5699	17.365	44.5565	63.6786	37.0425	1.44046	0.549965	0.00881422
	embryo	MAPK1IP1L	chr10:67525193-67526023	0.11785	0.24106	0.08952	0.13831	0.12267	1.12987	0.15634	1.03976	23.7578	17.365	78.8307	52.5349	43.1221	1.67542	0.523885	0.00138348
	embryo	DLGAP5	chr10:67677108-67677484	0.15963	0.32141	0.16914	0.25687	0.22131	1.54237	0.2618	1.46681	23.7578	17.365	59.1231	44.575	36.2052	1.33442	0.550669	0.0153815
	embryo	TIMM9	chr10:70698125-70698340	0.13338	0.18749	0.12804	0.13831	0.1137	0.53803	0.15225	0.57558	16.6305	11.5767	40.2722	29.4514	24.4827	1.30566	0.66391	0.0492271
	embryo	DACT1	chr10:70905718-70906258	0.11892	0.18749	0.08952	0.27663	0.13236	1.02227	0.14928	1.11403	17.8184	34.73	65.9779	58.9027	44.3573	1.24658	0.511299	0.0147659
	embryo	LRRC9	chr10:72148265-72148770	0.08952	0.21427	0.08952	0.17783	0.10259	0.48423	0.13257	1.33684	27.3215	21.9957	40.2722	79.5983	42.2969	1.28387	0.539669	0.0173596
	embryo	PCNX4	chr10:72308389-72308959	0.09482	0.37498	0.09959	0.59277	0.12375	1.68584	0.15931	1.98669	46.3278	68.3024	116.532	98.7019	82.4661	0.907359	0.372077	0.0147429
	embryo	PRKCH	chr10:73435866-73436473	0.08952	0.18749	0.08952	0.15807	0.10617	0.68151	0.11697	0.83552	23.7578	19.6804	54.8388	56.5148	38.6979	1.35884	0.524349	0.00955648
	embryo	KCNH5	chr10:75324484-75325111	0.10232	0.05357	0.08952	0.15807	0.08952	0.59184	0.10138	0.51988	5.93946	19.6804	56.5525	40.5951	30.6919	1.91833	0.657477	0.00352602
	embryo	SYNE2	chr10:76062902-76063617	0.10392	0.1607	0.10038	0.27663	0.17755	1.36302	0.18456	1.76388	17.8184	31.257	65.121	75.6184	47.4537	1.51863	0.49528	0.00216792
	embryo	ESR2	chr10:76459081-76459648	0.15053	0.10714	0.19166	0.25687	0.24247	0.71738	0.21872	1.46681	8.31524	15.0497	24.8488	53.3308	25.3861	1.74257	0.705595	0.0135247
	embryo	AKAP5	chr10:76612026-76612401	0.10285	0.1607	0.08952	0.11855	0.11335	0.59184	0.10472	0.59415	17.8184	15.0497	44.5565	44.575	30.4999	1.43983	0.590498	0.0147553
	embryo	ZBTB25	chr10:76647944-76648840	0.08952	0.13392	0.08952	0.13831	0.08952	0.39456	0.10323	0.89123	16.6305	17.365	37.7017	68.4545	35.0379	1.64436	0.585169	0.00495309
	embryo	ZBTB1	chr10:76648924-76649333	0.08952	0.1607	0.09089	0.07904	0.08952	0.4663	0.08952	0.57558	20.1942	9.26135	44.5565	50.9429	31.2387	1.69995	0.615398	0.00573862
	embryo	PLEKHG3	chr10:76838339-76838762	0.12749	0.40176	0.12211	0.39518	0.15029	1.23748	0.14297	1.1883	36.8246	37.0454	70.2622	66.0666	52.5497	0.883776	0.442046	0.0455774
	embryo	FUT8	chr10:77508362-77509292	0.14892	0.26784	0.16558	0.15807	0.20983	1.0402	0.24137	1.39254	20.1942	10.419	41.9859	45.371	29.4925	1.51516	0.619442	0.0144449
	embryo	VTI1B	chr10:79552952-79553668	0.09749	0.29462	0.10551	0.23711	0.18473	1.36302	0.23952	2.97075	35.6368	25.4687	62.5505	98.7019	55.5894	1.4023	0.466457	0.00264473
	embryo	PCNX1	chr10:82525167-82525478	0.14999	0.32141	0.16044	0.15807	0.25862	1.52443	0.27851	2.33947	24.9457	10.419	49.6976	66.0666	37.7822	1.71434	0.576564	0.00294541
	embryo	SIPA1L1	chr10:82889073-82889547	0.08952	0.08035	0.08952	0.0988	0.08952	0.53803	0.09395	0.70555	9.50313	12.7344	51.4114	59.6987	33.3369	2.32009	0.604964	0.000125522
	embryo	RBM25	chr10:84561063-84561754	0.08952	0.24106	0.08952	0.13831	0.14599	0.91466	0.17082	1.28114	30.8852	17.365	53.1251	58.9027	40.0695	1.21727	0.528579	0.0212835
	embryo	ACOT2	chr10:84970985-84971250	0.08952	0.13392	0.08952	0.11855	0.12088	0.44836	0.11772	0.77982	16.6305	15.0497	31.7037	52.5349	28.9797	1.41284	0.622456	0.0232206
	embryo	PTGR2	chr10:85253947-85254679	0.10553	0.13392	0.08952	0.15807	0.08952	0.50217	0.08952	0.64985	14.2547	19.6804	47.9839	57.3108	34.8074	1.63303	0.565609	0.00388683
	embryo	ZNF410	chr10:85277783-85278002	0.19338	0.24106	0.22644	0.17783	0.10725	0.50217	0.15374	0.74269	14.2547	8.10368	39.4154	38.2072	24.9952	1.79763	0.674289	0.0076769
	embryo	YLPM1	chr10:86019416-86019797	0.08952	0.18749	0.08952	0.25687	0.1155	0.73531	0.10323	0.79839	23.7578	32.4147	53.9819	61.2907	42.8613	1.03667	0.497315	0.0371114
	embryo	ACYP1	chr10:86313509-86313823	0.10446	0.40176	0.11579	0.37542	0.14599	2.51083	0.10992	1.48538	45.1399	37.0454	146.522	107.458	84.0413	1.6275	0.379321	1.78225e-05
	adult	ZC2HC1C	chr10:86318165-86318709	0.10285	0.37498	0.12883	0.65205	0.08952	0.16141	0.08952	0.24137	42.7641	57.8834	15.4234	20.6956	34.1916	-1.47675	0.557925	0.00812428
	embryo	TMED10	chr10:86407670-86407985	0.08952	0.13392	0.08952	0.13831	0.08952	0.43043	0.08952	0.44561	16.6305	17.365	41.1291	39.0032	28.5319	1.23671	0.602975	0.0402661
	embryo	JDP2	chr10:86610874-86611475	0.08952	0.10714	0.08952	0.13831	0.10151	0.78912	0.09618	0.61272	13.0668	17.365	65.9779	50.1469	36.6392	1.93008	0.565135	0.000637208
	embryo	VASH1	chr10:88016242-88016905	0.10767	0.18749	0.11263	0.13831	0.13594	0.86086	0.12923	0.79839	20.1942	13.892	53.9819	48.5549	34.1558	1.58983	0.569216	0.00522179
	embryo	NRXN3	chr10:90494024-90494622	0.18481	0.26784	0.33274	0.57301	0.16285	0.68151	0.16153	1.0769	16.6305	19.6804	35.1311	52.5349	30.9942	1.27245	0.593545	0.032048
	embryo	TSHR	chr10:92281463-92281746	0.08952	0.08035	0.09287	0.25687	0.1033	0.82499	0.11215	0.76126	9.50313	31.257	67.6916	53.3308	40.4457	1.56633	0.580035	0.00692563
	embryo	EML5	chr10:100460267-100460840	0.08999	0.74995	0.14701	1.06699	0.12805	2.04453	0.13071	2.3209	98.595	83.3521	136.24	140.889	114.769	0.607584	0.305373	0.0466299
	embryo	TDP1	chr10:101635871-101636172	0.10392	0.05357	0.14147	0.25687	0.12805	0.5201	0.12886	0.74269	5.93946	20.838	34.2742	45.371	26.6057	1.56992	0.692035	0.0232952
	adult	BCL2L11	chr11:1233168-1233542	0.12053	0.64282	0.14266	1.34361	0.09864	0.48423	0.09469	0.38991	62.9583	108.821	41.9859	32.6353	61.6001	-1.20517	0.440229	0.00618877
	embryo	ZNF514	chr11:1970286-1970576	0.10714	0.13392	0.11697	0.11855	0.10761	0.5201	0.1218	0.63129	14.2547	11.5767	41.1291	40.5951	26.8889	1.66236	0.636422	0.0090005
	embryo	ZNF2	chr11:1975081-1975471	0.11839	0.37498	0.09603	0.13831	0.08952	0.62771	0.10992	0.90979	36.8246	16.2074	59.9799	65.2706	44.5706	1.24233	0.521108	0.0171245
	embryo	ZNF2	chr11:1988266-1988775	0.08952	0.13392	0.09089	0.13831	0.09326	0.5739	0.10361	0.44561	16.6305	17.365	52.2682	34.2273	30.1227	1.34573	0.603754	0.0258181
	embryo	CIAO1	chr11:2367241-2367681	0.08952	0.13392	0.09563	0.13831	0.11909	0.71738	0.12291	0.66842	16.6305	16.2074	51.4114	42.9831	31.8081	1.52282	0.582584	0.00895122
	embryo	ITPRIPL1	chr11:2425283-2425806	0.08952	0.13392	0.08952	0.0988	0.14097	0.71738	0.17156	0.94693	16.6305	12.7344	42.8428	43.7791	28.9967	1.56166	0.611004	0.0105919
	embryo	KANSL3	chr11:2624222-2624888	0.13285	0.26784	0.12172	0.27663	0.14957	1.02227	0.18679	1.20687	23.7578	25.4687	58.2662	50.9429	39.6089	1.14888	0.513526	0.0252705
	embryo	INPP4A	chr11:3650738-3651053	0.12481	0.13392	0.12448	0.17783	0.11084	0.55597	0.14074	0.63129	11.8789	16.2074	42.8428	35.0232	26.4881	1.46939	0.639179	0.0215121
	embryo	EIF5B	chr11:4454365-4455082	0.13821	0.10714	0.10314	0.11855	0.09362	0.55597	0.1452	0.42705	8.31524	12.7344	50.5545	23.0835	23.6719	1.80307	0.726447	0.0130633
	embryo	EIF5B	chr11:4455475-4455866	0.16445	0.10714	0.22486	0.15807	0.1259	0.53803	0.19273	0.87266	7.12735	8.10368	35.9879	35.8192	21.7595	2.23654	0.735348	0.00235429
	embryo	CHST10	chr11:5522569-5522877	0.0991	0.1607	0.09603	0.31614	0.09613	0.82499	0.11363	1.03976	19.0063	37.0454	72.8328	72.4344	50.3297	1.37191	0.48441	0.00462398
	embryo	RPL31	chr11:5971929-5972545	0.10392	0.13392	0.1067	0.07904	0.13738	0.86086	0.15708	0.70555	14.2547	8.10368	53.1251	35.0232	27.6267	1.98001	0.662843	0.00281591
	embryo	IL1R1	chr11:6825174-6825620	0.15428	0.34819	0.16005	0.29639	0.2084	1.21955	0.19793	1.33684	26.1336	20.838	49.6976	53.3308	37.5	1.13413	0.528285	0.0318077
	adult	TMEM182	chr11:7459311-7459624	0.10446	0.53568	0.09998	0.63229	0.08952	0.16141	0.08952	0.22281	60.5825	72.9331	15.4234	19.1036	42.0106	-1.94955	0.509937	0.000131771
	adult	HK2	chr11:9810449-9810810	0.0991	0.40176	0.08952	0.65205	0.08952	0.28695	0.08952	0.20424	47.5157	83.3521	27.4194	17.5116	43.9497	-1.54615	0.522263	0.00307156
	embryo	RTKN	chr11:10188318-10189350	0.16606	0.10714	0.10275	0.19759	0.13272	0.95053	0.16859	1.22544	7.12735	21.9957	60.8368	57.3108	36.8176	2.0165	0.599377	0.000767319
	embryo	DCTN1	chr11:10238262-10238705	0.1591	0.18749	0.15293	0.23711	0.18652	1.14781	0.16228	0.83552	13.0668	17.365	52.2682	40.5951	30.8238	1.6077	0.600161	0.00738904
	embryo	ZNF638	chr11:13246495-13247094	0.19767	0.1607	0.22802	0.23711	0.20481	1.16574	0.2514	1.26257	9.50313	11.5767	47.9839	39.7991	27.2157	2.05668	0.652615	0.00162465
	embryo	MEMO1	chr11:14655194-14656035	0.12374	0.21427	0.12843	0.3359	0.17791	1.25541	0.20572	1.42967	20.1942	30.0994	59.9799	54.9228	41.2991	1.19046	0.511614	0.0199722
	embryo	YIPF4	chr11:14884921-14885181	0.21534	0.08035	0.22565	0.21735	0.30273	0.71738	0.36689	1.59678	3.56368	10.419	19.7077	34.2273	16.9794	1.94549	0.854585	0.0228138
	embryo	TTC27	chr11:15188074-15188651	0.08952	0.10714	0.0901	0.17783	0.1051	0.43043	0.11734	1.11403	13.0668	21.9957	34.2742	74.8224	36.0398	1.63803	0.605994	0.00687091
	embryo	GPATCH11	chr11:19542081-19542883	0.13713	0.24106	0.11776	0.23711	0.16285	1.14781	0.19644	1.87529	20.1942	23.1534	59.9799	75.6184	44.7364	1.64558	0.500681	0.00101373
	embryo	PRKD3	chr11:19764816-19765164	0.09214	0.18749	0.12409	0.27663	0.12124	0.84292	0.12403	0.85409	23.7578	25.4687	59.1231	54.1268	40.6191	1.20146	0.507528	0.0179192
	embryo	SOS1	chr11:21435415-21435834	0.0916	0.45533	0.14345	0.49398	0.12662	1.38096	0.12774	1.33684	58.2067	39.3607	93.3973	82.7822	68.4367	0.853164	0.402083	0.0338495
	embryo	MAP4K3	chr11:21735885-21736448	0.1441	0.32141	0.13792	0.35566	0.22167	1.45269	0.34832	3.63917	26.1336	28.9417	55.6956	82.7822	48.3883	1.33114	0.483636	0.00591683
	embryo	PKDCC	chr11:24464561-24464841	0.13767	0.18749	0.12843	0.17783	0.11478	0.53803	0.15299	0.66842	15.4426	15.0497	39.4154	34.2273	26.0337	1.27167	0.632816	0.0444794
	embryo	MTA3	chr11:24936475-24937002	0.14785	0.1607	0.08952	0.07904	0.08952	0.35869	0.10249	0.44561	11.8789	9.26135	34.2742	34.2273	22.4104	1.69706	0.697625	0.0149898
	embryo	THADA	chr11:25849225-25849988	0.12589	0.18749	0.10038	0.13831	0.0929	0.50217	0.09878	0.46418	16.6305	15.0497	46.2702	36.6152	28.6414	1.38706	0.610634	0.0231163
	embryo	PLEKHH2	chr11:25888708-25889107	0.16445	0.34819	0.14266	0.37542	0.08952	0.69945	0.11549	0.85409	24.9457	30.0994	66.8348	58.1067	44.9967	1.18149	0.485487	0.0149489
	embryo	PRKCE	chr11:28092626-28092885	0.16178	0.1607	0.1233	0.07904	0.09972	0.66358	0.16599	1.37397	10.691	6.94601	56.5525	65.2706	34.865	2.79066	0.622211	7.28916e-06
	adult	ATP6V1E2	chr11:28991118-28991606	0.19445	0.88387	0.22051	1.50169	0.17934	0.89672	0.21241	0.66842	53.4551	78.7214	42.8428	24.6755	49.9237	-0.972728	0.483524	0.0442465
	adult	TTC7A	chr11:29404569-29405171	0.19767	0.88387	0.16795	0.63229	0.17648	0.41249	0.19867	0.42705	52.2672	42.8337	19.7077	16.7156	32.8811	-1.38551	0.559301	0.0132415
	embryo	SPTBN1	chr11:37273653-37274228	0.15374	0.24106	0.1063	0.29639	0.08952	0.73531	0.11623	0.70555	17.8184	31.257	70.2622	47.759	41.7741	1.26318	0.530569	0.0172752
	embryo	EML6	chr11:37435111-37435785	0.22874	0.05357	0.27267	0.31614	0.29197	1.12987	0.25103	0.94693	2.37578	12.7344	32.5605	29.4514	19.2805	2.03172	0.824819	0.0137689
	embryo	CCDC88A	chr11:38127982-38128968	0.13928	0.48211	0.09998	0.17783	0.15603	1.88312	0.18976	1.94956	40.3883	19.6804	102.823	81.1902	61.0204	1.61663	0.458659	0.000423978
	embryo	CFAP36	chr11:38211556-38211970	0.10928	0.1607	0.08952	0.17783	0.12303	0.82499	0.12589	0.96549	16.6305	21.9957	57.4093	60.4947	39.1326	1.60915	0.530597	0.00242364
	embryo	EFEMP1	chr11:38554236-38554743	0.08952	0.08035	0.08952	0.0988	0.08952	0.30489	0.08952	0.37134	9.50313	12.7344	29.1331	32.6353	21.0015	1.47326	0.712441	0.0386484
	embryo	CCDC85A	chr11:38849595-38850411	0.08952	0.21427	0.08952	0.07904	0.10366	0.77118	0.08952	0.55702	27.3215	9.26135	63.4073	49.3509	37.3353	1.62638	0.591271	0.00594779
	embryo	VRK2	chr11:40689020-40689861	0.08952	0.13392	0.08952	0.07904	0.08952	0.35869	0.08952	0.38991	16.6305	9.26135	34.2742	34.2273	23.5983	1.40552	0.679804	0.0386842
	embryo	PAPOLG	chr11:43513643-43514230	0.08952	0.26784	0.08952	0.13831	0.10438	0.82499	0.1088	1.54108	34.4489	17.365	67.6916	112.234	57.9348	1.79934	0.488156	0.000227822
	embryo	SH3RF3	chr11:44502619-44503354	0.08952	0.18749	0.08952	0.0988	0.10689	0.55597	0.09246	0.48275	23.7578	12.7344	44.5565	41.3911	30.6099	1.23747	0.60045	0.0393125
	embryo	RANBP2	chr11:44708503-44708941	0.08952	0.26784	0.08952	0.0988	0.08952	0.4663	0.08952	1.26257	34.4489	12.7344	44.5565	112.234	50.9933	1.7366	0.575659	0.00255525
	adult	LIMS1	chr11:44767527-44767805	0.1441	0.56247	0.15452	0.71132	0.14527	0.21521	0.14631	0.27851	46.3278	53.2527	11.996	15.1237	31.675	-1.87467	0.580731	0.00124605
	embryo	LIMS1	chr11:44796560-44797243	0.08952	0.05357	0.08952	0.11855	0.08952	0.32282	0.08952	0.74269	5.93946	15.0497	30.8468	65.2706	29.2766	2.1937	0.694309	0.00158014
	embryo	KRCC1	chr11:47993601-47994294	0.08952	0.1607	0.08952	0.11855	0.08967	0.84292	0.09952	1.42967	20.1942	15.0497	80.5445	113.826	57.4035	2.46558	0.482292	3.18407e-07
	adult	RNF103	chr11:48277857-48278433	0.08952	0.6696	0.08952	1.04723	0.09469	0.71738	0.09878	0.70555	87.904	134.29	64.2642	56.5148	85.7431	-0.880801	0.366751	0.0163221
	embryo	KDM3A	chr11:48435231-48435495	0.08952	0.08035	0.08952	0.0988	0.08952	0.68151	0.08952	0.37134	9.50313	12.7344	65.121	32.6353	29.9985	2.13325	0.658815	0.00120366
	embryo	TMEM150A	chr11:49406149-49406649	0.08952	0.08035	0.08952	0.13831	0.09398	0.71738	0.08952	0.64985	9.50313	17.365	65.121	57.3108	37.325	2.18521	0.574879	0.000144014
	embryo	CCT4	chr11:60478287-60478662	0.08952	0.18749	0.08952	0.15807	0.12124	0.82499	0.08952	0.64985	23.7578	19.6804	58.2662	57.3108	39.7538	1.41239	0.51889	0.00648983
	embryo	B3GNT2	chr11:60723739-60724639	0.08952	0.1607	0.08952	0.05928	0.08952	0.48423	0.08952	0.46418	20.1942	6.94601	46.2702	40.5951	28.5014	1.68123	0.65808	0.0106266
	adult	LGALSL	chr11:62858029-62858298	0.16231	0.85709	0.2134	1.87711	0.08952	0.34076	0.08952	0.20424	61.7704	100.717	32.5605	17.5116	53.1399	-1.7031	0.48983	0.000507199
	embryo	SPRED2	chr11:63800973-63801601	0.12589	0.32141	0.08952	0.17783	0.1198	0.96846	0.09506	0.87266	29.6973	21.9957	68.5485	72.4344	48.169	1.44866	0.477101	0.00239434
	embryo	MEIS1	chr11:64808350-64808729	0.08952	0.10714	0.08952	0.17783	0.10043	0.71738	0.08952	0.70555	13.0668	21.9957	60.8368	62.0867	39.4965	1.80794	0.542198	0.000854632
	embryo	AAK1	chr11:67991259-67991898	0.10124	0.13392	0.08952	0.23711	0.10259	0.5201	0.09135	0.79839	15.4426	30.0994	42.8428	69.2505	39.4088	1.299	0.557349	0.01977
	embryo	AAK1	chr11:67991259-67992043	0.11731	0.10714	0.08952	0.07904	0.10617	0.39456	0.10212	0.57558	10.691	9.26135	31.7037	44.575	24.0578	1.93635	0.691433	0.0051025
	embryo	MXD1	chr11:68259129-68259876	0.08952	0.08035	0.08952	0.07904	0.08952	0.35869	0.09952	0.55702	9.50313	9.26135	34.2742	43.7791	24.2044	2.05733	0.691389	0.00292369
	embryo	PCBP1	chr11:68410407-68410747	0.08952	0.10714	0.09682	0.19759	0.10581	0.5739	0.10323	0.68699	13.0668	23.1534	46.2702	52.5349	33.7563	1.44639	0.576723	0.0121437
	embryo	TIA1	chr11:68554783-68555123	0.08952	0.10714	0.08952	0.15807	0.09039	0.34076	0.09172	0.55702	13.0668	19.6804	31.7037	47.759	28.0525	1.27902	0.628406	0.0418174
	embryo	SPDYA	chr11:70967461-70968006	0.08952	0.10714	0.08952	0.13831	0.08952	0.44836	0.08952	0.46418	13.0668	17.365	42.8428	40.5951	28.4674	1.45397	0.613494	0.0177888
	embryo	ZNF513	chr11:72283105-72283386	0.08952	0.1607	0.08952	0.17783	0.08952	0.53803	0.10843	1.0212	20.1942	21.9957	51.4114	74.8224	42.1059	1.58202	0.52049	0.00236983
	embryo	GTF3C2	chr11:72301181-72301991	0.08952	0.18749	0.08952	0.07904	0.09218	0.43043	0.13071	0.98406	23.7578	9.26135	39.4154	59.6987	33.0333	1.58969	0.61927	0.0102572
	embryo	PREB	chr11:72504365-72504708	0.11464	0.24106	0.10551	0.35566	0.1198	0.77118	0.17602	2.50657	24.9457	38.2031	54.8388	113.03	57.7543	1.41116	0.489802	0.00396309
	embryo	AGBL5	chr11:72584662-72585011	0.08952	0.10714	0.08952	0.0988	0.12231	0.5201	0.13183	0.59415	13.0668	12.7344	35.9879	35.8192	24.4021	1.47677	0.658498	0.0249209
	embryo	KIF3C	chr11:73458841-73459567	0.0916	0.1607	0.09603	0.31614	0.09685	0.53803	0.10843	1.0769	20.1942	37.0454	47.1271	78.8023	45.7922	1.13748	0.520317	0.0288055
	embryo	ASXL2	chr11:73541516-73542113	0.08952	0.18749	0.09761	0.15807	0.12016	0.71738	0.11437	0.64985	23.7578	18.5227	50.5545	44.575	34.3525	1.17022	0.553336	0.0344438
	embryo	DTNB	chr11:73701423-73702177	0.08952	0.1607	0.11895	0.19759	0.10581	0.5201	0.09692	0.53845	20.1942	18.5227	41.9859	43.7791	31.1205	1.14785	0.575888	0.0462409
	embryo	DNMT3A	chr11:74050566-74051090	0.09267	0.18749	0.098	0.11855	0.12339	0.68151	0.11475	0.66842	23.7578	13.892	47.1271	46.167	32.736	1.31073	0.578859	0.0235535
	embryo	DNMT3A	chr11:74050675-74051280	0.08952	0.10714	0.08952	0.15807	0.08952	0.44836	0.09061	0.55702	13.0668	19.6804	42.8428	48.5549	31.0362	1.47984	0.593885	0.0127098
	embryo	FAM228B	chr11:74973957-74974551	0.08952	0.21427	0.08952	0.15807	0.10187	0.69945	0.12143	1.31827	27.3215	19.6804	58.2662	85.9661	47.8086	1.61987	0.497839	0.00113875
	embryo	SF3B6	chr11:74989658-74990200	0.08952	0.08035	0.08952	0.03952	0.10402	0.68151	0.11549	0.57558	9.50313	4.63067	55.6956	39.0032	27.2081	2.74659	0.711674	0.000113697
	embryo	FKBP1B	chr11:75015664-75015972	0.08952	0.13392	0.08952	0.11855	0.10868	0.77118	0.11846	1.39254	16.6305	15.0497	59.9799	93.13	46.1975	2.27454	0.527916	1.64343e-05
	embryo	UBXN2A	chr11:75080910-75081511	0.08952	0.13392	0.08952	0.0988	0.08952	0.41249	0.08952	0.37134	16.6305	12.7344	39.4154	32.6353	25.3539	1.29512	0.645839	0.0449286
	embryo	ATAD2B	chr11:75091224-75091817	0.08952	0.1607	0.08952	0.07904	0.08952	0.5201	0.08952	0.38991	20.1942	9.26135	49.6976	34.2273	28.3451	1.51182	0.64667	0.0193951
	embryo	PUM2	chr11:78486333-78487518	0.08952	0.34819	0.08952	0.35566	0.16033	1.39889	0.18047	3.19356	45.1399	45.1491	74.5465	140.093	76.2321	1.25096	0.417632	0.00274106
	embryo	SDC1	chr11:78629214-78629717	0.08952	0.32141	0.08952	0.21735	0.11729	1.094	0.12737	1.244	41.5762	27.784	79.6876	77.2103	56.5645	1.17873	0.441553	0.00759642
	embryo	GEN1	chr11:80851468-80852174	0.08952	0.02678	0.08952	0.13831	0.08952	0.44836	0.11177	0.46418	2.37578	17.365	42.8428	32.6353	23.8047	1.92929	0.776701	0.0129932
	embryo	VSNL1	chr11:81060761-81061154	0.08952	0.1607	0.08952	0.13831	0.08952	0.41249	0.08952	0.59415	20.1942	17.365	39.4154	52.5349	32.3774	1.29316	0.575856	0.0247274
	embryo	BET1L	chr11:82873126-82873535	0.10232	0.21427	0.09603	0.27663	0.10187	0.4663	0.1114	1.1326	23.7578	32.4147	38.5585	80.3943	43.7813	1.08375	0.536047	0.043202
	embryo	FAM84A	chr11:83676128-83676742	0.08952	0.13392	0.08952	0.17783	0.08952	0.53803	0.08952	0.40848	16.6305	21.9957	51.4114	35.8192	31.4642	1.17317	0.586905	0.0456184
	embryo	ROCK2	chr11:86488218-86488664	0.08952	0.13392	0.08952	0.11855	0.11191	0.5739	0.1114	0.46418	16.6305	15.0497	43.6997	32.6353	27.0038	1.26806	0.626819	0.0430729
	embryo	ODC1	chr11:87196880-87197539	0.08952	0.08035	0.08952	0.13831	0.08952	0.43043	0.12737	1.244	9.50313	17.365	41.1291	77.2103	36.3019	2.13835	0.609559	0.00045144
	adult	HPCAL1	chr11:87330498-87331194	0.13392	0.99101	0.15728	0.65205	0.08952	0.19728	0.08952	0.18567	87.904	47.4644	18.8508	15.9197	42.5347	-1.96157	0.533736	0.000237698
	embryo	KLF11	chr11:87558752-87559256	0.09589	0.29462	0.10551	0.55325	0.14132	1.38096	0.1322	1.61535	35.6368	60.1987	83.115	97.1099	69.0151	0.91037	0.411041	0.0267744
	embryo	GRHL1	chr11:87637605-87637963	0.11571	0.26784	0.22091	0.47422	0.1381	1.21955	0.19384	1.54108	27.3215	24.311	75.4033	62.8826	47.4796	1.42107	0.47858	0.00298428
	embryo	KIDINS220	chr11:88487882-88488516	0.09803	0.10714	0.08971	0.0988	0.13558	0.62771	0.12849	0.51988	11.8789	12.7344	39.4154	31.8393	23.967	1.53257	0.669805	0.0221324
	embryo	TTLL11	chr11:92984929-92985306	0.08952	0.1607	0.08952	0.15807	0.10438	0.60977	0.09246	0.44561	20.1942	19.6804	49.6976	38.2072	31.9448	1.13961	0.573538	0.0469247
	embryo	RC3H2	chr11:94067605-94068724	0.09749	0.1607	0.08952	0.05928	0.1051	0.93259	0.10249	0.79839	19.0063	6.94601	75.4033	61.2907	40.6616	2.40036	0.581565	3.66852e-05
	embryo	ZBTB6	chr11:94079127-94079974	0.08952	0.24106	0.08952	0.07904	0.08952	0.41249	0.10323	0.72412	30.8852	9.26135	39.4154	55.7188	33.8202	1.24845	0.625327	0.0458826
	embryo	RABGAP1	chr11:94095821-94096453	0.08952	0.21427	0.08952	0.15807	0.08952	0.39456	0.09172	0.74269	27.3215	19.6804	37.7017	63.6786	37.0955	1.11159	0.555453	0.0453679
	embryo	RABGAP1	chr11:94104754-94105573	0.10821	0.18749	0.13673	0.41494	0.14886	0.89672	0.17119	1.74532	20.1942	34.73	51.4114	80.3943	46.6825	1.26273	0.509103	0.0131269
	embryo	STRBP	chr11:94420324-94420911	0.10928	0.08035	0.098	0.07904	0.16571	0.68151	0.15188	0.85409	8.31524	9.26135	35.1311	44.575	24.3207	2.18131	0.696823	0.00174588
	embryo	LHX2	chr11:95124248-95124604	0.12267	0.10714	0.08952	0.0988	0.10079	0.77118	0.08952	0.35278	9.50313	12.7344	65.121	31.0433	29.6005	2.10949	0.66617	0.00154238
	embryo	GOLGA1	chr11:95911554-95912029	0.09589	0.10714	0.15452	0.3359	0.08952	0.64564	0.09618	0.77982	13.0668	24.311	61.6936	64.4746	40.8865	1.75308	0.53675	0.00109036
	embryo	GAPVD1	chr11:96142713-96143095	0.10017	0.26784	0.13041	0.25687	0.12339	0.96846	0.114	0.94693	30.8852	21.9957	66.8348	66.0666	46.4456	1.33058	0.483863	0.00596123
	embryo	MAPKAP1	chr11:96516424-96516811	0.0991	0.18749	0.09524	0.07904	0.09326	0.50217	0.10509	0.70555	21.3821	9.26135	45.4134	53.3308	32.3469	1.69131	0.609461	0.00551868
	adult	ZBTB43	chr11:97584110-97584662	0.14142	1.15172	0.14859	1.12626	0.09972	0.39456	0.09803	0.24137	96.2192	86.8251	33.4174	19.1036	58.8913	-1.80544	0.44667	5.30004e-05
	embryo	ZBTB34	chr11:97633905-97634319	0.08952	0.29462	0.08952	0.21735	0.12195	0.78912	0.16822	1.81959	38.0125	27.784	54.8388	85.9661	51.6504	1.0999	0.474453	0.0204354
	embryo	LRSAM1	chr11:98183811-98184184	0.08952	0.21427	0.08952	0.17783	0.11586	0.82499	0.10918	0.94693	27.3215	21.9957	60.8368	68.4545	44.6521	1.39158	0.492013	0.00467896
	embryo	FAM129B	chr11:98271605-98271921	0.08952	0.1607	0.08952	0.21735	0.12662	1.25541	0.12551	1.61535	20.1942	27.784	84.8287	101.886	58.6732	1.95972	0.451327	1.41114e-05
	embryo	STXBP1	chr11:98313302-98313756	0.08952	0.21427	0.08952	0.05928	0.08952	0.43043	0.08952	0.51988	27.3215	6.94601	41.1291	46.167	30.3909	1.35264	0.658973	0.0401061
	adult	CDK9	chr11:98460957-98461407	0.11839	0.53568	0.14819	0.94843	0.0929	0.32282	0.09506	0.22281	53.4551	74.0908	29.1331	18.3076	43.7466	-1.43052	0.50628	0.00471982
	embryo	FAM102A	chr11:98643725-98644118	0.08952	0.18749	0.08952	0.17783	0.10223	0.73531	0.09878	0.83552	23.7578	21.9957	60.8368	66.8626	43.3632	1.48138	0.498664	0.00297115
	embryo	PTGES2	chr11:98764954-98765667	0.08952	0.18749	0.08952	0.15807	0.11227	0.86086	0.09246	0.53845	23.7578	19.6804	65.121	46.167	38.6816	1.35672	0.534584	0.011152
	embryo	C11H9orf16	chr11:98789643-98789909	0.08952	0.13392	0.08952	0.13831	0.10079	0.5739	0.09358	0.40848	16.6305	17.365	47.9839	34.2273	29.0517	1.27268	0.607129	0.0360618
	embryo	CIZ1	chr11:98813017-98813500	0.08952	0.29462	0.09208	0.13831	0.1302	0.86086	0.11957	0.94693	38.0125	17.365	56.5525	62.8826	43.7032	1.11122	0.521647	0.0331544
	embryo	ODF2	chr11:99035910-99036284	0.08952	0.13392	0.08952	0.11855	0.08952	0.39456	0.08952	0.57558	16.6305	15.0497	37.7017	50.9429	30.0812	1.4858	0.602221	0.0136173
	embryo	SPTAN1	chr11:99100764-99101720	0.08952	0.10714	0.08952	0.15807	0.10725	0.59184	0.13665	0.87266	13.0668	19.6804	47.1271	50.1469	32.5053	1.56948	0.582674	0.00706887
	embryo	TBC1D13	chr11:99262572-99263274	0.10178	0.32141	0.08952	0.19759	0.10438	0.69945	0.10695	0.90979	36.8246	25.4687	57.4093	67.6585	46.8403	1.00719	0.479966	0.0358655
	embryo	LRRC8A	chr11:99393693-99394335	0.08952	0.18749	0.08952	0.0988	0.08952	0.80705	0.09024	0.64985	23.7578	12.7344	77.117	57.3108	42.73	1.88251	0.537484	0.000461
	adult	NTMT1	chr11:100021759-100022249	0.14571	0.58925	0.12409	0.61253	0.10725	0.37662	0.11846	0.20424	47.5157	56.7257	29.99	13.5317	36.9408	-1.26519	0.561951	0.0243591
	embryo	FNBP1	chr11:100399789-100400105	0.12749	0.40176	0.12448	0.31614	0.22956	1.68584	0.17008	1.57821	36.8246	28.9417	62.5505	73.2304	50.3868	1.04713	0.459579	0.0226997
	embryo	NUP214	chr11:101323058-101323409	0.11464	0.26784	0.08952	0.17783	0.1216	0.78912	0.09432	0.61272	27.3215	21.9957	54.8388	50.9429	38.7747	1.10131	0.519008	0.0338409
	embryo	TSC1	chr11:102975195-102975638	0.08952	0.18749	0.09445	0.19759	0.09541	0.53803	0.11549	0.96549	23.7578	23.1534	47.9839	66.0666	40.2404	1.28284	0.519833	0.013595
	embryo	TSC1	chr11:102975702-102976032	0.08952	0.48211	0.08952	0.41494	0.14204	2.0266	0.13108	2.09809	62.9583	53.2527	121.674	127.357	91.3104	1.10023	0.344338	0.00139732
	embryo	GBGT1	chr11:103147188-103147581	0.11196	0.13392	0.10788	0.13831	0.13415	0.64564	0.11029	0.46418	13.0668	13.892	41.1291	33.4313	25.3798	1.46672	0.648876	0.0237959
	embryo	SNAPC4	chr11:103854921-103855260	0.0916	0.08035	0.08952	0.11855	0.15675	0.91466	0.14557	0.77982	9.50313	15.0497	49.6976	42.1871	29.1094	1.90167	0.629699	0.00252798
	embryo	INPP5E	chr11:103886013-103886469	0.10446	0.13392	0.10196	0.0988	0.15244	0.73531	0.15077	0.63129	14.2547	10.419	41.1291	32.6353	24.6095	1.58028	0.667091	0.0178407
	embryo	SEC16A	chr11:103916261-103916997	0.08952	0.10714	0.08952	0.21735	0.09182	0.5739	0.11994	1.0212	13.0668	27.784	53.1251	67.6585	40.4086	1.56239	0.547717	0.00433701
	embryo	REXO4	chr11:104311931-104312511	0.08952	0.13392	0.08952	0.23711	0.09326	0.69945	0.10026	0.83552	16.6305	30.0994	64.2642	66.0666	44.2652	1.47798	0.509983	0.00375432
	embryo	BRD3	chr11:104838532-104838863	0.08952	0.13392	0.08952	0.25687	0.08952	0.50217	0.08952	0.85409	16.6305	32.4147	47.9839	75.6184	43.1619	1.333	0.535186	0.0127487
	embryo	COL5A1	chr11:105267856-105268148	0.09857	0.34819	0.09168	0.4347	0.11478	1.11194	0.12106	1.37397	41.5762	54.4104	82.2582	89.9461	67.0477	0.842822	0.398825	0.0345785
	embryo	FBXW5	chr11:105985271-105985623	0.08952	0.1607	0.08952	0.07904	0.10438	0.62771	0.08952	0.77982	20.1942	9.26135	51.4114	69.2505	37.5293	2.038	0.582048	0.000462754
	embryo	MAN1B1	chr11:106117168-106117744	0.08952	0.21427	0.08952	0.15807	0.08952	0.59184	0.08952	0.51988	27.3215	19.6804	56.5525	46.167	37.4303	1.12818	0.534783	0.0348926
	adult	CYSRT1	chr11:106239721-106240004	0.19874	1.20528	0.31377	1.71904	0.13128	0.5739	0.14965	0.63129	71.2735	62.5141	36.8448	33.4313	51.0159	-0.929225	0.445157	0.0368511
	embryo	EXD3	chr11:106404724-106405367	0.08952	0.13392	0.08952	0.19759	0.09792	0.5739	0.08952	0.53845	16.6305	25.4687	49.6976	47.759	34.8889	1.20953	0.554821	0.0292546
	embryo	DPH7	chr11:106541894-106542273	0.08952	0.10714	0.08952	0.15807	0.08952	0.60977	0.08952	0.61272	13.0668	19.6804	58.2662	54.1268	36.285	1.77737	0.559583	0.00149193
	embryo	TDRD3	chr12:1814271-1814829	0.08952	0.1607	0.08952	0.11855	0.13989	0.75325	0.16265	1.41111	20.1942	15.0497	45.4134	68.4545	37.2779	1.69419	0.559961	0.00248178
	embryo	DIAPH3	chr12:2180262-2180978	0.08952	0.21427	0.08952	0.0988	0.08952	0.4663	0.09284	0.74269	27.3215	12.7344	44.5565	62.8826	36.8738	1.42667	0.572847	0.0127565
	embryo	PCDH17	chr12:5223873-5224236	0.08952	0.1607	0.08952	0.31614	0.12733	1.30922	0.127	1.28114	20.1942	40.5184	87.3993	79.5983	56.9275	1.45744	0.463427	0.0016613
	embryo	DGKH	chr12:12163889-12164569	0.08952	0.34819	0.08952	0.23711	0.08952	0.96846	0.08952	0.81696	45.1399	30.0994	92.5404	72.4344	60.0535	1.13302	0.435316	0.00924758
	embryo	AKAP11	chr12:12410252-12410899	0.18963	0.1607	0.20154	0.11855	0.16177	0.55597	0.14445	0.50131	9.50313	5.78834	29.1331	27.0634	17.872	1.87942	0.793858	0.0179113
	embryo	TSC22D1	chr12:14681483-14682002	0.09107	0.24106	0.08952	0.21735	0.15352	1.094	0.17676	2.02383	30.8852	27.784	60.8368	90.742	52.562	1.37099	0.467048	0.00333088
	embryo	GTF2F2	chr12:15282407-15282816	0.08952	0.21427	0.08952	0.11855	0.09828	0.59184	0.10101	0.64985	27.3215	15.0497	51.4114	50.9429	36.1814	1.27417	0.555008	0.0216895
	embryo	SLC25A30	chr12:15541163-15541820	0.0916	0.10714	0.08952	0.03952	0.1094	0.4663	0.12589	0.66842	13.0668	4.63067	35.9879	42.1871	23.9681	2.14745	0.72436	0.00303067
	embryo	LRCH1	chr12:16491914-16492859	0.0991	0.1607	0.11342	0.19759	0.15065	0.64564	0.1322	0.96549	19.0063	19.6804	35.9879	58.1067	33.1953	1.28374	0.579082	0.0266329
	embryo	ESD	chr12:16743668-16744435	0.08952	0.29462	0.08952	0.07904	0.12662	0.77118	0.16153	1.54108	38.0125	9.26135	51.4114	75.6184	43.5759	1.42995	0.591334	0.0155984
	adult	ITM2B	chr12:18036085-18036388	0.10767	0.72317	0.11855	0.47422	0.08952	0.37662	0.08952	0.25994	79.5887	46.3067	35.9879	23.0835	46.2417	-1.09348	0.503892	0.0300013
	embryo	RCBTB2	chr12:18283334-18284456	0.12535	0.48211	0.12527	0.25687	0.18473	1.45269	0.25846	2.65511	45.1399	23.1534	66.8348	81.1902	54.0796	1.11838	0.470548	0.0174656
	embryo	FNDC3A	chr12:18728772-18729205	0.08952	0.08035	0.08952	0.31614	0.09111	0.77118	0.11252	1.46681	9.50313	40.5184	71.9759	103.478	56.3688	1.80785	0.54459	0.000901277
	adult	CAB39L	chr12:19011998-19012668	0.13821	1.0178	0.12804	0.69157	0.10043	0.43043	0.11289	0.59415	86.7161	62.5141	35.9879	41.3911	56.6523	-0.946127	0.432861	0.0288336
	embryo	RNASEH2B	chr12:20346711-20347056	0.08999	0.58925	0.09129	0.55325	0.13666	2.06247	0.13628	1.80102	77.213	69.4601	128.528	105.07	95.0678	0.670938	0.337156	0.0465915
	embryo	NEK3	chr12:21574900-21575309	0.08952	0.10714	0.08952	0.11855	0.08952	0.48423	0.08952	0.42705	13.0668	15.0497	46.2702	37.4112	27.9495	1.57227	0.623763	0.0117146
	embryo	MRPS31	chr12:21839562-21839947	0.09214	0.37498	0.0905	0.27663	0.16033	1.20161	0.22466	2.85935	47.5157	34.73	63.4073	101.09	61.6857	1.00232	0.439805	0.0226668
	embryo	FOXO1	chr12:21900012-21900395	0.08952	0.02678	0.08952	0.15807	0.08952	0.4663	0.09061	0.51988	2.37578	19.6804	44.5565	45.371	27.9959	2.02253	0.734627	0.00590261
	embryo	LHFPL6	chr12:22796956-22797454	0.09321	0.1607	0.09524	0.19759	0.09577	0.77118	0.09506	0.50131	20.1942	23.1534	68.5485	41.3911	38.3218	1.34068	0.546876	0.0142254
	embryo	FREM2	chr12:23448880-23449346	0.08952	0.21427	0.08952	0.0988	0.08952	0.39456	0.08952	0.68699	27.3215	12.7344	37.7017	60.4947	34.5631	1.29713	0.59448	0.0291125
	embryo	TRPC4	chr12:23966146-23966608	0.08952	0.13392	0.08952	0.13831	0.08952	0.41249	0.10063	0.98406	16.6305	17.365	39.4154	77.2103	37.6553	1.78015	0.578433	0.00208717
	embryo	CCNA1	chr12:25118197-25118565	0.08952	0.13392	0.09168	0.07904	0.08952	0.34076	0.11437	0.50131	16.6305	9.26135	32.5605	34.2273	23.1699	1.36912	0.684788	0.0455724
	embryo	SPART	chr12:25176385-25177089	0.10981	0.24106	0.08952	0.07904	0.08967	0.41249	0.09729	0.61272	24.9457	9.26135	39.4154	49.3509	30.7433	1.37911	0.628786	0.028286
	embryo	DCLK1	chr12:25340258-25340625	0.12481	0.40176	0.12013	0.61253	0.17002	2.15214	0.1452	1.74532	38.0125	57.8834	107.964	95.5179	74.8444	1.0838	0.390435	0.00550541
	embryo	STARD13	chr12:27785304-27785631	0.09053	0.08035	0.09563	0.11855	0.09756	0.4663	0.08987	0.44561	9.50313	13.892	40.2722	39.0032	25.6676	1.75915	0.658467	0.00754941
	embryo	STARD13	chr12:27844854-27845122	0.08952	0.08035	0.08952	0.19759	0.1094	0.66358	0.09878	0.83552	9.50313	25.4687	51.4114	66.8626	38.3114	1.75557	0.580228	0.00248097
	embryo	PDS5B	chr12:28495228-28495651	0.09589	0.08035	0.08952	0.11855	0.09685	0.60977	0.09878	0.57558	9.50313	15.0497	53.1251	46.167	30.9612	2.01355	0.615574	0.00107165
	embryo	BRCA2	chr12:28668512-28669055	0.08952	0.10714	0.08952	0.0988	0.09469	0.55597	0.09358	0.59415	13.0668	12.7344	49.6976	50.1469	31.4114	1.95238	0.600063	0.00113942
	embryo	UBL3	chr12:30805153-30805757	0.08952	0.24106	0.08952	0.0988	0.09003	0.84292	0.09209	0.68699	30.8852	12.7344	79.6876	58.9027	45.5525	1.6696	0.534309	0.00177938
	adult	SLC46A3	chr12:31440568-31440854	0.12321	0.85709	0.18376	1.18554	0.08952	0.37662	0.08952	0.27851	81.9645	74.0908	35.9879	24.6755	54.1797	-1.36566	0.446513	0.00222455
	embryo	MTIF3	chr12:32473277-32473982	0.12963	0.32141	0.10512	0.27663	0.17755	1.39889	0.15819	1.44824	28.5094	30.0994	66.8348	72.4344	49.4695	1.2488	0.462149	0.00688907
	embryo	RASL11A	chr12:32606843-32607124	0.08952	0.05357	0.08952	0.11855	0.08952	0.48423	0.10435	0.63129	5.93946	15.0497	46.2702	47.759	28.7546	2.16006	0.6607	0.00107797
	adult	USP12	chr12:32654908-32655215	0.12321	0.58925	0.18336	0.96819	0.08952	0.14348	0.08952	0.27851	55.8309	60.1987	13.7097	24.6755	38.6037	-1.59164	0.536848	0.00302893
	embryo	CDK8	chr12:33153948-33154566	0.08952	0.21427	0.08952	0.13831	0.08952	0.60977	0.09655	0.48275	27.3215	17.365	58.2662	39.7991	35.688	1.13392	0.560374	0.04302
	embryo	SHISA2	chr12:33337176-33337568	0.09964	0.05357	0.08952	0.13831	0.1467	0.59184	0.12366	0.90979	5.93946	17.365	34.2742	58.1067	28.9214	1.98487	0.679787	0.00350207
	embryo	MTMR6	chr12:33931776-33932123	0.08952	0.05357	0.08952	0.11855	0.12411	0.77118	0.08952	0.46418	5.93946	15.0497	53.1251	40.5951	28.6773	2.15451	0.666541	0.00122764
	embryo	TNFRSF19	chr12:34500654-34501119	0.08952	0.26784	0.08952	0.0988	0.08952	0.44836	0.09135	1.16973	34.4489	12.7344	42.8428	101.886	47.9779	1.62111	0.579208	0.00512873
	adult	SACS	chr12:34603928-34604278	0.10285	0.42855	0.11065	0.51373	0.08952	0.23315	0.08952	0.25994	48.7036	53.2527	22.2783	23.0835	36.8295	-1.16831	0.522172	0.0252604
	embryo	EEF1AKMT1	chr12:35797456-35797854	0.08952	0.10714	0.08952	0.07904	0.08952	0.44836	0.08952	0.42705	13.0668	9.26135	42.8428	37.4112	25.6455	1.84659	0.662904	0.0053429
	adult	IFT88	chr12:35914186-35914813	0.08952	0.40176	0.08952	0.45446	0.08952	0.10761	0.08952	0.24137	52.2672	57.8834	10.2823	20.6956	35.2821	-1.82481	0.570452	0.00137957
	embryo	ZMYM2	chr12:36196484-36196786	0.08952	0.21427	0.08952	0.13831	0.08952	0.5739	0.08952	0.64985	27.3215	17.365	54.8388	57.3108	39.209	1.32908	0.52893	0.0119786
	embryo	MPHOSPH8	chr12:36395093-36395688	0.08952	0.13392	0.08952	0.0988	0.08952	0.37662	0.08952	0.50131	16.6305	12.7344	35.9879	43.7791	27.283	1.44327	0.628163	0.0215839
	embryo	CENPJ	chr12:36482678-36483366	0.08952	0.10714	0.08952	0.0988	0.08952	0.43043	0.08952	0.74269	13.0668	12.7344	41.1291	65.2706	33.0502	2.04544	0.605989	0.000737173
	embryo	KLF5	chr12:47799162-47799615	0.08952	0.21427	0.08952	0.03952	0.08952	0.4663	0.09432	0.61272	27.3215	4.63067	44.5565	50.9429	31.8629	1.58376	0.682037	0.0202275
	embryo	TBC1D4	chr12:50540167-50540955	0.08952	0.13392	0.08952	0.11855	0.09182	0.53803	0.08952	0.76126	16.6305	15.0497	49.6976	67.6585	37.2591	1.89058	0.558091	0.000705107
	embryo	KCTD12	chr12:52004951-52005587	0.08952	0.1607	0.08952	0.11855	0.08952	0.34076	0.08952	0.66842	20.1942	15.0497	32.5605	58.9027	31.6768	1.37853	0.606858	0.0231117
	embryo	FBXL3	chr12:52137806-52138447	0.08952	0.1607	0.08952	0.05928	0.09756	0.84292	0.08952	0.89123	20.1942	6.94601	73.6896	78.8023	44.908	2.49458	0.560098	8.43535e-06
	embryo	SPRY2	chr12:55347209-55348043	0.08952	0.29462	0.08952	0.15807	0.10294	0.84292	0.1088	1.44824	38.0125	19.6804	69.4053	105.866	58.241	1.60618	0.475045	0.000721915
	embryo	SLITRK5	chr12:62292399-62293053	0.08952	0	0.08952	0.03952	0.08952	0.50217	0.08952	0.74269	0	4.63067	47.9839	65.2706	29.4713	4.59869	0.922214	6.14591e-07
	embryo	DZIP1	chr12:73062014-73062297	0.08952	0.24106	0.08952	0.0988	0.08952	0.35869	0.08952	0.85409	30.8852	12.7344	34.2742	75.6184	38.378	1.33709	0.60598	0.0273498
	embryo	MBNL2	chr12:74410572-74410900	0.08952	0.18749	0.08952	0.15807	0.08952	0.4663	0.11697	1.22544	23.7578	19.6804	44.5565	82.7822	42.6942	1.55397	0.537654	0.00384896
	embryo	FARP1	chr12:75149358-75149720	0.08952	0.10714	0.08952	0.13831	0.08952	0.44836	0.08952	0.42705	13.0668	17.365	42.8428	37.4112	27.6715	1.39758	0.621376	0.0245023
	embryo	TM9SF2	chr12:76343125-76343495	0.08952	0.13392	0.08952	0.23711	0.08952	0.50217	0.09469	1.05833	16.6305	30.0994	47.9839	88.3541	45.767	1.54466	0.535333	0.00390888
	embryo	TEX30	chr12:79014609-79015220	0.08952	0.1607	0.08952	0.11855	0.08952	0.39456	0.08952	0.81696	20.1942	15.0497	37.7017	72.4344	36.345	1.64661	0.584427	0.00484021
	embryo	ABHD13	chr12:83602326-83602744	0.08952	0.18749	0.08952	0.07904	0.08952	0.37662	0.10509	0.64985	23.7578	9.26135	35.9879	48.5549	29.3905	1.35989	0.640102	0.033629
	embryo	ABHD13	chr12:83604733-83605021	0.08952	0.21427	0.08952	0.21735	0.11765	0.91466	0.14222	1.67105	27.3215	27.784	65.9779	93.13	53.5534	1.53077	0.462339	0.000929903
	embryo	ING1	chr12:85263035-85263567	0.08952	0.08035	0.08952	0.21735	0.12733	1.094	0.16042	2.2095	9.50313	27.784	72.8328	109.05	54.7924	2.28358	0.525266	1.37713e-05
	embryo	ARHGEF7	chr12:85463053-85463345	0.08952	0.08035	0.08952	0.15807	0.08952	0.5739	0.08952	0.59415	9.50313	19.6804	54.8388	52.5349	34.1393	1.8767	0.592108	0.00152691
	embryo	ATP11A	chr12:86287590-86287889	0.10714	0.56247	0.09089	0.37542	0.1919	2.5467	0.13628	1.48538	61.7704	47.4644	113.105	85.9661	77.0765	0.865587	0.381973	0.0234456
	embryo	DCUN1D2	chr12:86682705-86683102	0.10285	0.10714	0.09484	0.15807	0.12518	0.5739	0.14817	0.70555	11.8789	18.5227	38.5585	37.4112	26.5928	1.31976	0.634552	0.0375418
	embryo	PLCB1	chr13:932585-933091	0.08952	0.13392	0.08952	0.0988	0.08952	0.30489	0.09209	0.59415	16.6305	12.7344	29.1331	50.9429	27.3602	1.44988	0.646658	0.0249544
	embryo	SLX4IP	chr13:3707904-3708282	0.08952	0.21427	0.08952	0.13831	0.09254	0.4663	0.10026	1.03976	27.3215	17.365	42.8428	81.9862	42.3789	1.48513	0.54816	0.00674237
	adult	BTBD3	chr13:5465774-5466059	0.12053	0.77674	0.11421	0.71132	0.08952	0.17934	0.12217	0.53845	76.0251	71.7754	17.1371	35.0232	49.9902	-1.49784	0.4875	0.00212285
	adult	MACROD2	chr13:7552137-7552705	0.10821	1.39277	0.10551	1.22506	0.08952	0.75325	0.09952	0.90979	152.05	134.29	71.9759	72.4344	107.687	-0.987305	0.312547	0.00158368
	embryo	FLRT3	chr13:7907864-7908510	0.08952	0.18749	0.08952	0.19759	0.08952	0.53803	0.10583	1.50394	23.7578	25.4687	51.4114	113.03	53.4169	1.74172	0.51137	0.000659262
	embryo	CAMK1D	chr13:12063231-12063555	0.08952	0.1607	0.08952	0.0988	0.0929	0.68151	0.14	1.72675	20.1942	12.7344	62.5505	97.9059	48.3462	2.28779	0.525377	1.33325e-05
	embryo	PROSER2	chr13:12479079-12479389	0.08952	0.18749	0.08952	0.17783	0.10904	0.62771	0.13554	1.09547	23.7578	21.9957	48.8408	63.6786	39.5682	1.29938	0.521964	0.0127959
	embryo	USP6NL	chr13:12639821-12640559	0.08952	0.13392	0.08952	0.07904	0.08952	0.4663	0.09581	0.37134	16.6305	9.26135	44.5565	30.2473	25.1739	1.5313	0.673664	0.023021
	embryo	PFKFB3	chr13:17320814-17321243	0.08952	0.29462	0.08952	0.21735	0.10187	1.21955	0.09915	0.83552	38.0125	27.784	101.966	66.8626	58.6562	1.35913	0.451425	0.00260601
	embryo	RBM17	chr13:17423340-17423787	0.08952	0.10714	0.08952	0.19759	0.09182	0.68151	0.09172	0.53845	13.0668	25.4687	63.4073	46.167	37.0275	1.50463	0.566094	0.00786245
	embryo	ANKRD26	chr13:17708167-17708580	0.08952	0.1607	0.08952	0.03952	0.1033	0.44836	0.1452	0.74269	20.1942	4.63067	36.8448	40.5951	25.5662	1.64546	0.715969	0.0215487
	embryo	YME1L1	chr13:17749147-17749410	0.08952	0.34819	0.08952	0.19759	0.08952	0.73531	0.08952	0.81696	45.1399	25.4687	70.2622	72.4344	53.3263	1.01666	0.461687	0.0276614
	embryo	CUL2	chr13:18321672-18322228	0.08952	0.21427	0.08952	0.15807	0.08952	0.48423	0.08952	0.81696	27.3215	19.6804	46.2702	72.4344	41.4266	1.33898	0.528043	0.0112207
	adult	NRP1	chr13:19633228-19633582	0.14838	1.15172	0.17151	1.62024	0.1632	1.21955	0.14074	1.00263	91.4677	108.821	63.4073	56.5148	80.0526	-0.740952	0.360449	0.0398175
	embryo	ARL5B	chr13:20313560-20314047	0.08952	0.18749	0.08952	0.17783	0.11119	0.77118	0.10063	0.89123	23.7578	21.9957	59.1231	70.0465	43.7308	1.49815	0.498962	0.00267746
	embryo	PLXDC2	chr13:21311791-21312369	0.08999	0.40176	0.1063	0.29639	0.15065	1.47063	0.14037	1.244	52.2672	31.257	83.115	70.0465	59.1714	0.875503	0.438693	0.0459657
	embryo	SKIDA1	chr13:22739052-22740100	0.0916	0.24106	0.08952	0.17783	0.10294	0.68151	0.09989	0.92836	30.8852	21.9957	56.5525	73.2304	45.6659	1.29719	0.493363	0.00855674
	embryo	MLLT10	chr13:22747099-22747917	0.08952	0.18749	0.08952	0.17783	0.10294	0.59184	0.10361	0.96549	23.7578	21.9957	48.8408	74.0264	42.1552	1.42672	0.518606	0.00594017
	embryo	BMI1	chr13:23430269-23431013	0.08952	0.13392	0.08952	0.21735	0.15244	0.89672	0.16228	1.244	16.6305	27.784	49.6976	60.4947	38.6517	1.31001	0.537994	0.014892
	embryo	ARMC3	chr13:23964506-23964904	0.08952	0.18749	0.09089	0.23711	0.11263	1.32715	0.1244	1.78245	23.7578	30.0994	100.252	113.826	66.9837	1.99039	0.421105	2.28339e-06
	embryo	ARHGAP21	chr13:25593629-25594214	0.08952	0.08035	0.08952	0.15807	0.08952	0.73531	0.10138	1.37397	9.50313	19.6804	70.2622	107.458	51.7258	2.60437	0.530222	9.02212e-07
	embryo	FZD8	chr13:26787976-26788336	0.08952	0.1607	0.08952	0.21735	0.0929	0.44836	0.08952	0.76126	20.1942	27.784	41.1291	67.6585	39.1915	1.18174	0.541226	0.0290028
	embryo	OPTN	chr13:27800339-27800897	0.08952	0.13392	0.08952	0.17783	0.08952	0.34076	0.10063	0.72412	16.6305	21.9957	32.5605	56.5148	31.9254	1.2064	0.596556	0.0431485
	embryo	MCM10	chr13:27854291-27854811	0.08952	0.1607	0.08952	0.17783	0.10617	0.59184	0.08952	0.66842	20.1942	21.9957	47.1271	58.9027	37.0549	1.33	0.53757	0.0133575
	embryo	SEPHS1	chr13:28033700-28034420	0.08952	0.18749	0.08952	0.11855	0.09326	0.5739	0.10472	1.11403	23.7578	15.0497	52.2682	84.3742	43.8625	1.8189	0.534178	0.000661536
	adult	FAM107B	chr13:29292349-29292967	0.11249	0.56247	0.12488	0.41494	0.10043	0.25108	0.08952	0.20424	59.3946	38.2031	21.4214	17.5116	34.1327	-1.32658	0.560514	0.0179464
	embryo	RPP38	chr13:29674187-29674693	0.08952	0.10714	0.08952	0.11855	0.09649	0.41249	0.08952	0.46418	13.0668	15.0497	35.9879	40.5951	26.1749	1.44555	0.637053	0.0232615
	embryo	EPC1	chr13:33130278-33130519	0.08952	0.1607	0.08952	0.11855	0.08952	0.41249	0.08952	0.68699	20.1942	15.0497	39.4154	60.4947	33.7885	1.50558	0.580951	0.00955392
	embryo	EPC1	chr13:33159960-33160248	0.08952	0.05357	0.08952	0.0988	0.08952	0.37662	0.08952	0.61272	5.93946	12.7344	35.9879	54.1268	27.1971	2.26886	0.687312	0.000963209
	embryo	KIF5B	chr13:33326299-33326660	0.08952	0.13392	0.08952	0.23711	0.08952	1.11194	0.09989	1.93099	16.6305	30.0994	106.25	153.625	76.6512	2.47392	0.435763	1.36912e-08
	embryo	ARHGAP12	chr13:33420872-33421297	0.08952	0.18749	0.08952	0.07904	0.08952	0.37662	0.08952	0.59415	23.7578	9.26135	35.9879	52.5349	30.3855	1.42648	0.636005	0.0249045
	adult	SVIL	chr13:34739146-34739481	0.27052	1.09815	0.30468	1.75855	0.26973	0.44836	0.21241	0.48275	47.5157	65.9871	13.7097	17.5116	36.181	-1.8605	0.551651	0.000744624
	adult	SVIL	chr13:34823530-34824587	0.12642	0.64282	0.14345	0.63229	0.08952	0.17934	0.08952	0.0557	59.3946	50.9374	17.1371	4.7759	33.0613	-2.34202	0.639286	0.000248798
	adult	SVIL	chr13:34825254-34825509	0.12053	0.85709	0.12053	1.14602	0.08952	0.44836	0.08952	0.37134	84.3403	109.978	42.8428	32.6353	67.4492	-1.36658	0.405049	0.000741226
	embryo	JCAD	chr13:35064105-35064792	0.08952	0.05357	0.08952	0.21735	0.08952	0.50217	0.11066	1.61535	5.93946	27.784	47.9839	115.418	49.2812	2.27564	1.11028	0.0404015
	embryo	WAC	chr13:36144539-36145264	0.08952	0.10714	0.08952	0.05928	0.08952	0.62771	0.08952	0.48275	13.0668	6.94601	59.9799	42.1871	30.545	2.35359	0.648849	0.000286369
	embryo	MGME1	chr13:38239819-38240699	0.08999	0.29462	0.08952	0.15807	0.08952	0.60977	0.08952	0.64985	38.0125	19.6804	58.2662	57.3108	43.3175	1.00406	0.511957	0.0498528
	adult	ZNF133	chr13:38403778-38404481	0.16928	2.03559	0.21735	2.66747	0.24176	2.40322	0.19458	2.3209	142.547	141.236	84.8287	94.7219	115.833	-0.659762	0.300113	0.027922
	embryo	DZANK1	chr13:38532786-38533322	0.08952	0.05357	0.08952	0.13831	0.08952	0.35869	0.08952	0.46418	5.93946	17.365	34.2742	40.5951	24.5435	1.68096	0.702863	0.0167754
	embryo	RIN2	chr13:39365219-39365735	0.08952	0.24106	0.09603	0.25687	0.16536	1.25541	0.16265	2.22806	30.8852	30.0994	64.2642	108.254	58.3756	1.50181	0.458638	0.00105852
	embryo	NXT1	chr13:42019194-42019907	0.08952	0.1607	0.08952	0.15807	0.08952	0.44836	0.10175	0.66842	20.1942	19.6804	42.8428	51.7389	33.614	1.24685	0.559587	0.02587
	embryo	ENTPD6	chr13:42738546-42739126	0.08952	0.08035	0.08952	0.13831	0.08952	0.55597	0.08952	0.70555	9.50313	17.365	53.1251	62.0867	35.52	2.09842	0.58546	0.00033807
	embryo	NET1	chr13:43197246-43197717	0.08952	0.18749	0.08952	0.11855	0.10151	1.05814	0.10063	0.90979	23.7578	15.0497	89.113	71.6384	49.8897	2.05155	0.495731	3.49683e-05
	embryo	KLF6	chr13:44596859-44597338	0.08952	0.05357	0.08952	0.17783	0.09756	0.71738	0.09135	0.51988	5.93946	21.9957	62.5505	44.575	33.7652	1.93444	0.640496	0.0025259
	embryo	WDR37	chr13:46321944-46322262	0.08952	0.10714	0.09089	0.19759	0.09685	0.59184	0.1218	1.09547	13.0668	24.311	52.2682	70.8425	40.1221	1.71853	0.548292	0.00172247
	embryo	SLC23A2	chr13:47347783-47348432	0.08952	0.05357	0.08952	0.0988	0.08952	0.34076	0.08952	0.42705	5.93946	12.7344	32.5605	37.4112	22.1614	1.90341	0.727165	0.00885582
	embryo	GPCPD1	chr13:47784224-47784704	0.08952	0.13392	0.08952	0.07904	0.08952	0.59184	0.10583	1.26257	16.6305	9.26135	56.5525	94.7219	44.2916	2.55035	0.566701	6.7843e-06
	embryo	FERMT1	chr13:48311362-48311985	0.08952	0.13392	0.08952	0.19759	0.08952	0.41249	0.08952	0.63129	16.6305	25.4687	39.4154	55.7188	34.3083	1.17609	0.568037	0.0384109
	embryo	RNF24	chr13:51160522-51161701	0.09589	0.40176	0.08952	0.27663	0.1693	1.47063	0.18567	2.11666	48.7036	34.73	73.6896	90.742	61.9663	0.980436	0.422175	0.0202143
	embryo	MAVS	chr13:51350357-51350890	0.08952	0.32141	0.08952	0.15807	0.12662	0.89672	0.1114	1.16973	41.5762	19.6804	59.9799	83.5782	51.2037	1.2316	0.495428	0.0129212
	embryo	CENPB	chr13:51416610-51416893	0.08952	0.1607	0.08952	0.05928	0.08952	0.34076	0.09246	0.46418	20.1942	6.94601	32.5605	39.7991	24.875	1.41835	0.693735	0.0409023
	embryo	HSPA12B	chr13:51460970-51461394	0.08952	0.1607	0.08952	0.19759	0.08967	0.75325	0.09878	0.89123	20.1942	25.4687	71.9759	71.6384	47.3193	1.65226	0.48422	0.000644392
	embryo	C13H20orf194	chr13:51790247-51790608	0.08952	0.13392	0.08952	0.0988	0.12554	0.5201	0.11623	1.0212	16.6305	12.7344	35.1311	69.2505	33.4366	1.83247	0.614128	0.0028464
	embryo	PTPRA	chr13:52309978-52310840	0.08952	0.1607	0.10117	0.21735	0.1033	0.68151	0.11437	0.61272	20.1942	24.311	55.6956	42.1871	35.597	1.13554	0.546971	0.0378901
	adult	SNRPB	chr13:52666219-52666478	0.23463	2.49092	0.21735	2.45012	0.37698	3.5869	0.27851	2.3766	125.917	129.659	81.4013	67.6585	101.159	-0.778974	0.322701	0.0157821
	embryo	DIDO1	chr13:54470771-54471417	0.08952	0.18749	0.08952	0.07904	0.08952	0.77118	0.13071	1.15117	23.7578	9.26135	73.6896	70.0465	44.1888	2.12527	0.546235	9.99299e-05
	adult	TAF4	chr13:55096818-55097097	0.19017	1.49991	0.30864	2.66747	0.19441	1.07607	0.17156	0.64985	92.6556	99.5595	47.1271	29.4514	67.1984	-1.33092	0.410317	0.00118013
	embryo	FAM217B	chr13:56607674-56608101	0.08952	0.10714	0.08952	0.13831	0.09613	0.43043	0.11994	0.72412	13.0668	17.365	37.7017	47.759	28.9731	1.48951	0.613488	0.015185
	embryo	VAPB	chr13:57971009-57971381	0.09214	0.24106	0.08952	0.0988	0.09218	0.60977	0.15782	2.07953	30.8852	12.7344	56.5525	104.274	51.1114	1.88644	0.537044	0.000443681
	embryo	PMEPA1	chr13:58487165-58487525	0.0916	0.1607	0.08952	0.17783	0.0929	0.44836	0.10286	0.87266	20.1942	21.9957	41.1291	66.8626	37.5454	1.35723	0.550168	0.0136275
	embryo	AURKA	chr13:59554135-59555062	0.09749	0.13392	0.08952	0.03952	0.08952	0.34076	0.08952	0.42705	15.4426	4.63067	32.5605	37.4112	22.5112	1.80568	0.741096	0.0148304
	embryo	PSMF1	chr13:60007387-60007670	0.08952	0.10714	0.08952	0.0988	0.09541	0.37662	0.08952	0.50131	13.0668	12.7344	33.4174	43.7791	25.7494	1.58209	0.650559	0.0150198
	embryo	FAM110A	chr13:60273187-60273780	0.08952	0.24106	0.08952	0.25687	0.09685	0.66358	0.11586	1.63391	30.8852	32.4147	58.2662	112.234	58.4499	1.43111	0.470834	0.00236956
	embryo	ID1	chr13:61180508-61180771	0.09107	0.10714	0.08952	0.17783	0.0929	0.59184	0.09246	0.63129	13.0668	21.9957	53.9819	54.1268	35.7928	1.62271	0.562147	0.00389391
	adult	BCL2L1	chr13:61270229-61270518	0.09857	0.42855	0.08971	0.47422	0.10115	0.26902	0.11029	0.29708	51.0793	60.1987	22.2783	20.6956	38.563	-1.37346	0.51564	0.00773086
	embryo	TPX2	chr13:61285244-61285799	0.08952	0.13392	0.08971	0.17783	0.08952	0.44836	0.08952	0.66842	16.6305	21.9957	42.8428	58.9027	35.0929	1.39747	0.561055	0.0127462
	embryo	ASXL1	chr13:61806323-61807020	0.08952	0.10714	0.08952	0.11855	0.09039	0.32282	0.08952	0.64985	13.0668	15.0497	29.99	57.3108	28.8543	1.63599	0.64287	0.0109332
	embryo	DNMT3B	chr13:62142101-62142687	0.08952	0.64282	0.08952	0.35566	0.13523	1.82932	0.12514	1.67105	84.3403	45.1491	115.676	105.866	87.7577	0.77584	0.378745	0.0405161
	embryo	ITCH	chr13:63784815-63785390	0.10981	0.18749	0.09524	0.11855	0.08952	0.91466	0.08952	0.85409	20.1942	13.892	87.3993	75.6184	49.276	2.25892	0.500914	6.49484e-06
	embryo	MAP1LC3A	chr13:63918531-63919131	0.08952	0.10714	0.08952	0.0988	0.08952	0.37662	0.08952	0.81696	13.0668	12.7344	35.9879	72.4344	33.5559	2.07308	0.622545	0.000868417
	embryo	TP53INP2	chr13:64041194-64041542	0.08952	0.10714	0.08952	0.03952	0.08952	0.41249	0.08952	0.44561	13.0668	4.63067	39.4154	39.0032	24.029	2.15147	0.721998	0.00288359
	embryo	MMP24	chr13:64474227-64474541	0.09214	0.10714	0.08952	0.21735	0.132	0.95053	0.13888	1.16973	13.0668	27.784	61.6936	66.8626	42.3518	1.65179	0.533893	0.00197571
	embryo	EIF6	chr13:64552713-64553275	0.08952	0.13392	0.08952	0.07904	0.08952	0.35869	0.08952	0.40848	16.6305	9.26135	34.2742	35.8192	23.9963	1.43883	0.675601	0.0331959
	embryo	CPNE1	chr13:64884565-64885127	0.09321	0.21427	0.08952	0.15807	0.13953	0.69945	0.14854	1.52251	26.1336	19.6804	42.8428	81.1902	42.4618	1.43951	0.539845	0.00766385
	embryo	PHF20	chr13:64955762-64956507	0.09482	0.18749	0.08952	0.13831	0.12985	1.0402	0.12663	1.28114	22.5699	17.365	68.5485	80.3943	47.2194	1.90054	0.495501	0.000125264
	embryo	MYL9	chr13:65647621-65647900	0.0916	0.10714	0.08952	0.17783	0.09685	0.4663	0.1088	0.57558	13.0668	21.9957	41.1291	41.3911	29.3957	1.23326	0.606059	0.0418626
	embryo	RAB5IF	chr13:65704572-65705002	0.14142	0.10714	0.098	0.17783	0.10797	0.48423	0.13591	0.64985	8.31524	20.838	37.7017	37.4112	26.0665	1.36273	0.665898	0.0407114
	embryo	DSN1	chr13:65827513-65827887	0.16499	0.08035	0.15214	0.19759	0.20158	0.75325	0.22949	0.79839	4.75157	13.892	31.7037	27.0634	19.3527	1.65249	0.779741	0.0340667
	embryo	SOGA1	chr13:65905842-65906577	0.10124	0.13392	0.11342	0.19759	0.09039	0.60977	0.09506	0.53845	15.4426	19.6804	57.4093	44.575	34.2768	1.53619	0.567527	0.00679307
	embryo	BLCAP	chr13:66472037-66472297	0.08999	0.1607	0.08952	0.07904	0.09864	0.48423	0.09321	0.40848	20.1942	9.26135	41.9859	34.2273	26.4172	1.37318	0.656842	0.0365664
	embryo	RALGAPB	chr13:67359741-67360186	0.09321	0.10714	0.08952	0.11855	0.09828	0.44836	0.08952	0.38991	13.0668	15.0497	38.5585	34.2273	25.2256	1.37134	0.646115	0.0338003
	embryo	MAFB	chr13:69379887-69380238	0.16231	0.13392	0.11776	0.31614	0.12339	0.68151	0.10769	0.63129	9.50313	30.0994	47.1271	46.167	33.2241	1.23332	0.616073	0.0452943
	embryo	ZHX3	chr13:69939897-69940195	0.10874	0.26784	0.09563	0.27663	0.25216	1.68584	0.23617	2.04239	28.5094	32.4147	56.5525	68.4545	46.4828	1.03724	0.475799	0.0292576
	embryo	MYBL2	chr13:72223285-72223648	0.08952	0.08035	0.10709	0.13831	0.13415	0.71738	0.15077	0.68699	9.50313	13.892	45.4134	35.8192	26.1569	1.79368	0.65797	0.00640908
	adult	JPH2	chr13:72659173-72659519	0.11356	0.69639	0.09089	0.3359	0.11191	0.25108	0.09098	0.25994	72.4614	41.6761	18.8508	22.2875	38.8189	-1.47023	0.538663	0.00634496
	embryo	TTPAL	chr13:72891227-72891747	0.23141	0.26784	0.45485	1.12626	0.24427	2.36735	0.28371	2.97075	13.0668	27.784	82.2582	82.7822	51.4728	2.01171	0.49709	5.18864e-05
	embryo	PCIF1	chr13:74685890-74686158	0.19767	0.34819	0.35329	0.59277	0.1546	0.77118	0.2087	1.22544	20.1942	18.5227	41.9859	46.167	31.7174	1.18767	0.572153	0.0379137
	embryo	NCOA3	chr13:76036568-76036871	0.09589	0.29462	0.11184	0.17783	0.1137	0.68151	0.13591	1.05833	35.6368	17.365	50.5545	61.2907	41.2117	1.0799	0.531677	0.0422428
	embryo	CSE1L	chr13:77193761-77194153	0.08952	0.10714	0.08952	0.13831	0.08952	0.44836	0.08952	0.61272	13.0668	17.365	42.8428	54.1268	31.8504	1.67169	0.592301	0.00476698
	embryo	KCNB1	chr13:77576379-77576762	0.08952	0.10714	0.08952	0.17783	0.10689	0.62771	0.1348	0.70555	13.0668	21.9957	49.6976	41.3911	31.5378	1.3751	0.592388	0.0202719
	embryo	RNF114	chr13:77993039-77993536	0.09053	0.1607	0.08952	0.15807	0.13092	0.62771	0.15968	0.94693	20.1942	19.6804	40.2722	46.963	31.7774	1.13009	0.571068	0.0478268
	embryo	PARD6B	chr13:78706397-78706752	0.08952	0.26784	0.08952	0.11855	0.09218	0.5201	0.08952	0.70555	34.4489	15.0497	47.9839	62.0867	39.8923	1.1559	0.550608	0.0357895
	embryo	NFATC2	chr13:79401316-79401618	0.08952	0.18749	0.08952	0.11855	0.15926	0.62771	0.1166	0.81696	23.7578	15.0497	33.4174	55.7188	31.9859	1.20261	0.59885	0.0446225
	embryo	NFATC2	chr13:79401697-79402253	0.08952	0.10714	0.08952	0.0988	0.09398	0.60977	0.08952	0.61272	13.0668	12.7344	54.8388	54.1268	33.6917	2.07843	0.585499	0.000385456
	embryo	CYP24A1	chr13:81610776-81611273	0.08952	0.1607	0.08952	0.05928	0.08952	0.44836	0.08952	0.76126	20.1942	6.94601	42.8428	67.6585	34.4104	2.0302	0.629402	0.00125712
	adult	DOK5	chr13:81892719-81893216	0.11142	0.69639	0.13634	0.8694	0.14168	0.55597	0.1671	0.76126	73.6493	72.9331	33.4174	35.8192	53.9547	-1.08162	0.432808	0.0124519
	embryo	ZNF34	chr14:318144-318780	0.08952	0.18749	0.08952	0.11855	0.0929	0.55597	0.08952	0.46418	23.7578	15.0497	50.5545	40.5951	32.4893	1.23253	0.579371	0.03339
	embryo	ZNF7	chr14:331948-332228	0.08952	0.29462	0.08952	0.13831	0.08952	0.53803	0.08952	0.96549	38.0125	17.365	51.4114	85.1702	47.9898	1.30575	0.524271	0.0127531
	embryo	COMMD5	chr14:349503-349887	0.08952	0.21427	0.08952	0.11855	0.09147	0.91466	0.11734	1.39254	27.3215	15.0497	84.8287	93.926	55.2815	2.07938	0.476091	1.25611e-05
	embryo	ARHGAP39	chr14:359008-359337	0.11571	0.18749	0.10314	0.11855	0.13953	0.55597	0.14854	0.92836	19.0063	12.7344	33.4174	49.3509	28.6272	1.38529	0.624074	0.0264354
	embryo	MFSD3	chr14:436950-437291	0.08952	0.05357	0.08952	0.13831	0.09182	0.35869	0.08952	0.48275	5.93946	17.365	33.4174	42.1871	24.7272	1.69524	0.702698	0.0158448
	embryo	PPP1R16A	chr14:466636-467052	0.12642	0.40176	0.12211	0.3359	0.12985	1.05814	0.10992	0.87266	36.8246	31.257	69.4053	62.8826	50.0924	0.958448	0.455915	0.0355313
	embryo	CYHR1	chr14:478381-479065	0.08952	0.29462	0.08952	0.11855	0.09756	0.50217	0.17082	2.02383	38.0125	15.0497	43.6997	93.926	47.672	1.37884	0.561542	0.0140711
	adult	CYHR1	chr14:480897-481254	0.08952	0.6696	0.08952	0.59277	0.08952	0.34076	0.08952	0.37134	87.904	76.4061	32.5605	32.6353	57.3765	-1.33332	0.424696	0.00169251
	embryo	VPS28	chr14:508172-508552	0.08952	0.29462	0.08952	0.29639	0.11801	1.02227	0.11772	1.70818	38.0125	38.2031	73.6896	115.418	66.3307	1.31239	0.423552	0.00194476
	embryo	CPSF1	chr14:542085-542556	0.08952	0.13392	0.09405	0.11855	0.11586	0.73531	0.13665	0.77982	16.6305	13.892	53.9819	45.371	32.4689	1.70278	0.58415	0.00355725
	embryo	SCRIB	chr14:986387-986751	0.08952	0.13392	0.08952	0.13831	0.09685	0.59184	0.08952	0.64985	16.6305	17.365	52.2682	57.3108	35.8936	1.6887	0.552953	0.00225834
	embryo	ZNF623	chr14:1080041-1080443	0.08952	0.1607	0.08952	0.07904	0.08952	0.41249	0.09432	0.87266	20.1942	9.26135	39.4154	73.2304	35.5253	1.93932	0.615089	0.00161652
	embryo	THEM6	chr14:1697726-1698064	0.08952	0.13392	0.08952	0.21735	0.1155	0.73531	0.10992	1.61535	16.6305	27.784	53.9819	116.213	53.6525	1.93819	0.524401	0.000219019
	embryo	SLC45A4	chr14:2651310-2651811	0.14999	0.1607	0.16519	0.17783	0.12841	0.44836	0.19607	1.05833	11.8789	11.5767	29.1331	42.1871	23.6939	1.60568	0.682327	0.0186102
	adult	PTK2	chr14:2843610-2844259	0.09374	0.77674	0.13713	1.77831	0.09182	0.03587	0.11326	0.20424	97.4071	149.339	2.57057	14.3277	65.9111	-3.8617	1.03313	0.00018559
	embryo	TRAPPC9	chr14:3200114-3200750	0.08952	0.13392	0.08952	0.13831	0.08952	0.64564	0.08952	0.74269	16.6305	17.365	61.6936	65.2706	40.2399	1.90102	0.530073	0.00033536
	embryo	ST3GAL1	chr14:7864173-7865024	0.08952	0.13392	0.08952	0.07904	0.13307	0.64564	0.18716	1.16973	16.6305	9.26135	41.1291	49.3509	29.093	1.80778	0.631173	0.00418118
	embryo	PHF20L1	chr14:8542745-8543217	0.08952	0.32141	0.10038	0.41494	0.12769	1.11194	0.09469	1.09547	41.5762	47.4644	74.5465	91.538	63.7813	0.899767	0.408581	0.0276531
	embryo	ASAP1	chr14:10340162-10340704	0.08952	0.29462	0.08952	0.25687	0.09828	0.80705	0.08952	0.70555	38.0125	32.4147	70.2622	62.0867	50.694	0.910127	0.453052	0.0445499
	embryo	MYC	chr14:12658106-12658814	0.08952	0.13392	0.08952	0.05928	0.11622	0.5739	0.13183	0.90979	16.6305	6.94601	41.9859	54.9228	30.1213	2.0432	0.645416	0.0015471
	embryo	FAM84B	chr14:13920234-13920537	0.08952	0.13392	0.08952	0.13831	0.10474	0.64564	0.13406	0.57558	16.6305	17.365	52.2682	33.4313	29.9237	1.33232	0.606733	0.0280995
	embryo	ZNF572	chr14:15185374-15185689	0.08952	0.13392	0.08952	0.03952	0.08952	0.35869	0.08952	0.37134	16.6305	4.63067	34.2742	32.6353	22.0427	1.65758	0.747591	0.0266076
	embryo	MTSS1	chr14:15391642-15392102	0.08952	0.1607	0.08952	0.13831	0.08952	0.35869	0.10583	0.74269	20.1942	17.365	34.2742	55.7188	31.8881	1.2627	0.590765	0.0325652
	embryo	FAM91A1	chr14:16112617-16113058	0.08952	0.08035	0.08952	0.29639	0.08952	0.43043	0.12403	1.09547	9.50313	38.2031	41.1291	70.0465	39.7204	1.21909	0.616916	0.0481435
	embryo	SNAI2	chr14:19944911-19945480	0.08952	0.05357	0.08952	0.13831	0.08952	0.48423	0.08952	0.53845	5.93946	17.365	46.2702	47.759	29.3334	2.00892	0.657003	0.00223044
	adult	PPDPFL	chr14:19981314-19982005	0.13606	1.15172	0.19127	2.09446	0.12626	0.62771	0.13331	0.48275	99.7829	126.186	41.9859	28.6554	74.1525	-1.68074	0.39594	2.18657e-05
	embryo	XKR4	chr14:22639866-22640165	0.08952	0.45533	0.09524	0.55325	0.11084	1.63204	0.13628	2.11666	59.3946	67.1448	125.958	123.377	93.9686	0.978077	0.336931	0.00369729
	embryo	RPS20	chr14:23279496-23279927	0.08952	0.34819	0.08952	0.29639	0.099	1.41683	0.08952	0.55702	45.1399	38.2031	122.53	49.3509	63.8061	1.0425	0.48076	0.0301248
	embryo	SDCBP	chr14:24729499-24730476	0.09535	0.10714	0.08952	0.0988	0.08952	0.62771	0.10546	0.44561	13.0668	12.7344	59.9799	33.4313	29.8031	1.85456	0.636343	0.00356371
	embryo	TOX	chr14:25258986-25259356	0.08952	0.1607	0.08952	0.13831	0.12411	0.91466	0.10843	0.59415	20.1942	17.365	62.5505	42.9831	35.7732	1.48975	0.559386	0.00774038
	embryo	PDE7A	chr14:30162338-30162716	0.08952	0.08035	0.1063	0.17783	0.10545	0.41249	0.12589	0.74269	9.50313	18.5227	33.4174	46.167	26.9026	1.50463	0.653189	0.0212496
	embryo	PDE7A	chr14:30212254-30213112	0.15642	0.24106	0.20866	0.29639	0.25252	0.84292	0.33718	2.22806	17.8184	16.2074	28.2762	52.5349	28.7092	1.25017	0.629149	0.0469128
	embryo	TRIM55	chr14:30468845-30469116	0.10767	0.37498	0.08952	0.23711	0.09756	0.91466	0.12774	1.28114	40.3883	30.0994	79.6876	79.5983	57.4434	1.17706	0.43345	0.00661631
	embryo	CRH	chr14:30518670-30518961	0.08952	0.18749	0.08952	0.11855	0.08952	0.64564	0.08952	0.59415	23.7578	15.0497	61.6936	52.5349	38.259	1.55853	0.542817	0.00408935
	embryo	NCOA2	chr14:34118125-34119136	0.08952	0.13392	0.08952	0.07904	0.08952	0.48423	0.09581	0.51988	16.6305	9.26135	46.2702	42.9831	28.7863	1.78729	0.631475	0.00464992
	embryo	TRAM1	chr14:34307094-34307555	0.08952	0.10714	0.08952	0.13831	0.08952	0.66358	0.1062	1.22544	13.0668	17.365	63.4073	91.538	46.3443	2.34792	0.527686	8.60861e-06
	embryo	KCNB2	chr14:35873294-35874333	0.08952	0.13392	0.09129	0.21735	0.11406	0.66358	0.09246	0.72412	16.6305	26.6264	49.6976	62.0867	38.7603	1.36898	0.537488	0.0108654
	embryo	JPH1	chr14:37595386-37595771	0.08952	0.10714	0.08952	0.25687	0.09182	0.55597	0.11623	1.22544	13.0668	32.4147	51.4114	83.5782	45.1178	1.56826	0.548151	0.00422315
	embryo	CRISPLD1	chr14:38294558-38295337	0.12696	0.42855	0.1067	0.41494	0.22346	1.81138	0.27628	3.23069	39.2004	43.9914	69.4053	92.334	61.2328	0.959846	0.421098	0.022644
	embryo	HNF4G	chr14:38695855-38696325	0.12481	0.24106	0.12646	0.17783	0.14276	0.78912	0.18419	1.41111	22.5699	16.2074	47.1271	60.4947	36.5998	1.47461	0.550553	0.00739723
	embryo	PKIA	chr14:41720674-41721222	0.08952	0.10714	0.08952	0.11855	0.08952	0.4663	0.09395	0.48275	13.0668	15.0497	44.5565	40.5951	28.317	1.59779	0.617957	0.00972075
	embryo	ZBTB10	chr14:43667224-43668351	0.10017	0.5089	0.0901	0.27663	0.16607	1.57824	0.15448	1.96812	59.3946	34.73	81.4013	101.09	69.1539	0.957221	0.4145	0.0209248
	embryo	PAG1	chr14:44329899-44330187	0.08952	0.58925	0.08952	0.55325	0.11155	1.72171	0.10361	1.65248	77.213	70.6178	131.956	126.561	101.587	0.806397	0.322635	0.0124399
	embryo	SAMD12	chr14:45624517-45625113	0.08952	0.08035	0.08952	0.17783	0.13272	1.43476	0.13888	1.05833	9.50313	21.9957	92.5404	60.4947	46.1335	2.27634	0.549931	3.48335e-05
	embryo	EXT1	chr14:46163373-46163735	0.08952	0.18749	0.08952	0.17783	0.08952	0.48423	0.08952	0.68699	23.7578	21.9957	46.2702	60.4947	38.1296	1.22366	0.529511	0.0208368
	embryo	RAD21	chr14:47398141-47398443	0.1141	0.34819	0.08952	0.17783	0.10581	0.66358	0.13406	1.28114	35.6368	21.9957	53.1251	75.6184	46.594	1.16202	0.498026	0.0196345
	embryo	UTP23	chr14:47552922-47553193	0.08952	0.37498	0.08952	0.47422	0.11155	1.48856	0.10472	1.22544	48.7036	60.1987	113.962	93.13	78.9985	0.925948	0.372455	0.0129163
	embryo	TMEM74	chr14:55630899-55631408	0.08952	0.13392	0.08952	0.13831	0.08952	0.5739	0.08952	0.68699	16.6305	17.365	54.8388	60.4947	37.3322	1.76256	0.545163	0.00122462
	embryo	EIF3E	chr14:56245698-56245975	0.08952	0.21427	0.08952	0.23711	0.11514	1.18368	0.09655	1.26257	27.3215	30.0994	87.3993	103.478	62.0745	1.73318	0.42816	5.16619e-05
	embryo	OXR1	chr14:58393478-58394047	0.08952	0.1607	0.08952	0.13831	0.08952	0.55597	0.08952	0.66842	20.1942	17.365	53.1251	58.9027	37.3967	1.5775	0.539552	0.00345868
	embryo	ZFPM2	chr14:59343209-59343718	0.08952	0.13392	0.08952	0.17783	0.08952	0.4663	0.08952	0.66842	16.6305	21.9957	44.5565	58.9027	35.5214	1.42143	0.556716	0.0106728
	embryo	ATP6V1C1	chr14:61450384-61450997	0.10446	0.08035	0.10551	0.17783	0.12554	0.50217	0.09544	0.90979	8.31524	18.5227	34.2742	75.6184	34.1826	2.03297	0.64475	0.0016154
	embryo	AZIN1	chr14:61585432-61585982	0.08952	0.05357	0.08952	0.11855	0.08952	0.4663	0.08952	0.44561	5.93946	15.0497	44.5565	39.0032	26.1372	1.98946	0.684521	0.00365672
	embryo	NCALD	chr14:62621145-62621595	0.08952	0.21427	0.08952	0.3359	0.10904	0.82499	0.12143	1.244	27.3215	42.8337	64.2642	81.1902	53.9024	1.0515	0.45741	0.0215158
	embryo	ANKRD46	chr14:63800331-63801039	0.08952	0.32141	0.08952	0.39518	0.10581	1.0402	0.09469	1.03976	41.5762	50.9374	83.9719	86.7621	65.8119	0.883571	0.399584	0.0270202
	embryo	SPAG1	chr14:64211045-64211702	0.09482	0.13392	0.09682	0.29639	0.1216	0.78912	0.13963	1.1883	16.6305	34.73	54.8388	67.6585	43.4645	1.25265	0.523512	0.0167214
	embryo	OSR2	chr14:65339791-65340161	0.10499	0.34819	0.08952	0.17783	0.12841	0.96846	0.12551	0.90979	39.2004	21.9957	64.2642	57.3108	45.6928	0.991482	0.495558	0.0454207
	embryo	KCNS2	chr14:65830640-65830933	0.10071	0.1607	0.08952	0.15807	0.11335	1.12987	0.11772	1.61535	17.8184	19.6804	84.8287	109.05	57.8443	2.37052	0.468295	4.14817e-07
	embryo	TP53INP1	chr14:69395650-69396121	0.08952	0.10714	0.08952	0.15807	0.08952	0.5201	0.09172	0.79839	13.0668	19.6804	49.6976	69.2505	37.9238	1.86039	0.559665	0.000886999
	embryo	CCNE2	chr14:69447166-69447940	0.08952	0.21427	0.08952	0.13831	0.08952	0.43043	0.08952	0.76126	27.3215	17.365	41.1291	67.6585	38.3685	1.28644	0.55363	0.0201441
	embryo	CCNE2	chr14:69447993-69448280	0.08952	0.21427	0.08952	0.13831	0.08952	0.39456	0.08952	0.76126	27.3215	17.365	37.7017	67.6585	37.5117	1.24044	0.565227	0.0281937
	embryo	RBM12B	chr14:70550890-70551451	0.08952	0.1607	0.08952	0.07904	0.08952	0.44836	0.08952	0.70555	20.1942	9.26135	42.8428	62.0867	33.5962	1.83648	0.608637	0.00254976
	embryo	OSGIN2	chr14:73843790-73844001	0.08952	0.1607	0.08952	0.27663	0.09434	0.66358	0.15782	2.2095	20.1942	34.73	59.9799	111.438	56.5854	1.64196	0.492384	0.000853881
	embryo	IMPA1	chr14:80899699-80900050	0.09589	0.08035	0.08952	0.21735	0.08952	0.59184	0.08952	0.44561	9.50313	27.784	56.5525	39.0032	33.2107	1.35387	0.620862	0.0292106
	embryo	ANKRD49	chr15:1508562-1509276	0.11678	0.08035	0.10472	0.11855	0.10187	0.4663	0.13814	0.90979	7.12735	12.7344	38.5585	51.7389	27.5398	2.18322	0.667416	0.00107112
	embryo	DCUN1D5	chr15:5477386-5477841	0.08952	0.10714	0.08952	0.11855	0.08952	0.34076	0.08952	0.46418	13.0668	15.0497	32.5605	40.5951	25.318	1.37985	0.647714	0.0331437
	embryo	BIRC3	chr15:6411223-6411754	0.08952	0.05357	0.08952	0.21735	0.08952	0.43043	0.09135	0.53845	5.93946	27.784	41.1291	46.167	30.2549	1.36904	0.674191	0.0422916
	embryo	MAML2	chr15:13886427-13887062	0.09964	0.37498	0.08952	0.25687	0.10689	0.93259	0.1114	1.244	43.952	32.4147	74.5465	88.3541	59.8168	1.09444	0.427581	0.0104786
	embryo	FUT4	chr15:15983967-15984726	0.10981	0.29462	0.09208	0.15807	0.10976	0.55597	0.13703	1.1883	30.8852	19.6804	42.8428	68.4545	40.4657	1.14092	0.535835	0.0332345
	embryo	GUCY1A2	chr15:16343248-16343815	0.09857	0.13392	0.08952	0.17783	0.09039	0.48423	0.10509	0.57558	15.4426	21.9957	45.4134	42.9831	31.4587	1.23817	0.580786	0.0330158
	adult	RDX	chr15:20359495-20360578	0.09428	0.72317	0.08952	0.4347	0.08952	0.19728	0.08952	0.1114	90.2798	55.5681	18.8508	9.55179	43.5626	-2.36595	0.547656	1.55929e-05
	embryo	LAYN	chr15:21856373-21856777	0.08952	0.13392	0.08952	0.15807	0.09218	0.48423	0.12663	0.98406	16.6305	19.6804	44.5565	61.2907	35.5395	1.54397	0.559739	0.00580882
	embryo	NCAM1	chr15:23472284-23472683	0.08952	0.21427	0.10433	0.3359	0.11729	1.11194	0.15188	2.30233	27.3215	37.0454	80.5445	120.193	66.2762	1.64108	0.431724	0.000143985
	embryo	TTC12	chr15:23873862-23874492	0.08952	0.10714	0.10472	0.35566	0.09254	0.50217	0.10212	0.94693	13.0668	38.2031	46.2702	73.2304	42.6926	1.21959	0.567718	0.0316951
	embryo	DRD2	chr15:24040505-24040795	0.10553	0.13392	0.08952	0.15807	0.10043	0.39456	0.12997	1.16973	14.2547	19.6804	33.4174	71.6384	34.7477	1.63132	0.606581	0.00715864
	embryo	RNF214	chr15:27924659-27925067	0.08952	0.26784	0.08952	0.17783	0.08952	0.43043	0.1348	1.42967	34.4489	21.9957	41.1291	84.3742	45.487	1.15592	0.532891	0.0300713
	adult	CEP164	chr15:28002239-28002724	0.10928	0.61603	0.11776	0.59277	0.08952	0.17934	0.08952	0.24137	66.5219	57.8834	17.1371	20.6956	40.5595	-1.71555	0.511071	0.000788598
	embryo	UBE4A	chr15:29039526-29039935	0.08952	0.13392	0.08952	0.17783	0.08952	0.48423	0.08952	0.90979	16.6305	21.9957	46.2702	80.3943	41.3227	1.71399	0.545709	0.00168463
	embryo	DDX6	chr15:29393338-29393667	0.11303	0.24106	0.098	0.27663	0.17289	1.27335	0.15151	1.1883	24.9457	32.4147	62.5505	62.0867	45.4994	1.11879	0.481762	0.0202173
	embryo	SLC37A4	chr15:29600519-29601333	0.11303	0.18749	0.08952	0.11855	0.16787	1.11194	0.16228	1.0212	19.0063	15.0497	56.5525	49.3509	34.9898	1.63715	0.561199	0.00353141
	adult	C2CD2L	chr15:29685546-29685974	0.08952	0.48211	0.08952	0.79036	0.08952	0.34076	0.08952	0.46418	62.9583	101.875	32.5605	40.5951	59.4972	-1.17131	0.439222	0.00765815
	embryo	NLRX1	chr15:29751218-29751571	0.09267	0.13392	0.08952	0.19759	0.09147	0.55597	0.10323	1.03976	16.6305	25.4687	51.4114	79.5983	43.2772	1.63769	0.52784	0.00191807
	embryo	USP2	chr15:29943633-29943962	0.08952	0.21427	0.08952	0.23711	0.10545	0.86086	0.12589	1.85672	27.3215	30.0994	69.4053	117.009	60.9589	1.69999	0.455576	0.000190338
	embryo	TMEM136	chr15:30911007-30911546	0.08952	0.21427	0.08952	0.19759	0.08952	0.75325	0.08952	0.48275	27.3215	25.4687	71.9759	42.1871	41.7383	1.11122	0.523048	0.0336269
	adult	ARHGEF12	chr15:30921707-30922147	0.15642	0.6696	0.2051	1.28434	0.15675	0.26902	0.17565	0.31564	49.8915	71.7754	14.5666	13.5317	37.4413	-2.1156	0.549339	0.000117558
	embryo	TBCEL	chr15:31648497-31648940	0.09857	0.29462	0.08952	0.05928	0.08952	0.5739	0.08952	0.53845	34.4489	6.94601	54.8388	47.759	35.9982	1.31237	0.640169	0.0403602
	embryo	SC5D	chr15:31875733-31876227	0.08952	0.10714	0.098	0.29639	0.13917	1.07607	0.18047	1.81959	13.0668	34.73	65.9779	79.5983	48.3433	1.60454	0.522639	0.00214003
	embryo	GRAMD1B	chr15:34038896-34039359	0.09857	0.13392	0.08952	0.21735	0.10259	0.95053	0.114	1.26257	15.4426	27.784	78.8307	87.5581	52.4039	1.94274	0.483471	5.86171e-05
	embryo	SCN3B	chr15:34253243-34253531	0.08952	0.18749	0.08952	0.03952	0.08952	0.30489	0.09321	0.74269	23.7578	4.63067	29.1331	62.8826	30.1011	1.70187	0.72048	0.01817
	embryo	SCN3B	chr15:34253742-34254127	0.08952	0.26784	0.08952	0.21735	0.08952	0.77118	0.11437	1.11403	34.4489	27.784	73.6896	77.2103	53.2832	1.27869	0.448692	0.00437448
	adult	SCN3B	chr15:34254418-34254904	0.19392	0.83031	0.24975	0.81012	0.23279	0.5739	0.31861	0.74269	49.8915	37.0454	20.5645	18.3076	31.4522	-1.16153	0.570322	0.0416879
	adult	ZNF202	chr15:34330587-34331135	0.3948	2.89268	0.54812	4.16915	0.28372	1.75758	0.31898	1.96812	86.7161	87.9828	52.2682	48.5549	68.8805	-0.793515	0.382918	0.038239
	embryo	MYOD1	chr15:34796700-34797201	0.08952	0.02678	0.09366	0.13831	0.132	0.4663	0.15559	0.98406	2.37578	16.2074	29.99	50.1469	24.68	2.10455	0.775862	0.00667707
	embryo	PIK3C2A	chr15:35295268-35296083	0.11196	0.21427	0.12685	0.23711	0.18544	0.75325	0.19867	1.85672	22.5699	20.838	34.2742	74.0264	37.9272	1.32138	0.57301	0.0211085
	adult	SOX6	chr15:35837747-35838022	0.13178	0.6696	0.12804	0.47422	0.12626	0.30489	0.11512	0.24137	59.3946	42.8337	20.5645	15.9197	34.6781	-1.48788	0.55436	0.00727572
	embryo	COPB1	chr15:38232935-38233466	0.08952	0.13392	0.08952	0.17783	0.08952	0.37662	0.08952	0.59415	16.6305	21.9957	35.9879	52.5349	31.7872	1.19692	0.585583	0.0409564
	embryo	RRAS2	chr15:38366778-38367240	0.08952	0.10714	0.08952	0.15807	0.08952	0.73531	0.10695	1.05833	13.0668	19.6804	70.2622	78.0063	45.2539	2.1774	0.518171	2.64472e-05
	embryo	BTBD10	chr15:39210165-39210995	0.08952	0.24106	0.10472	0.19759	0.11909	0.87879	0.13294	1.1883	30.8852	20.838	62.5505	70.8425	46.279	1.36846	0.48909	0.00514236
	embryo	ZBED5	chr15:41815587-41816662	0.08952	0.24106	0.08952	0.11855	0.08952	0.73531	0.09024	0.61272	30.8852	15.0497	70.2622	53.3308	42.382	1.42922	0.533575	0.00739376
	embryo	RNF141	chr15:42142870-42143882	0.08952	0.21427	0.08952	0.11855	0.11514	0.77118	0.12737	1.22544	27.3215	15.0497	56.5525	76.4143	43.8345	1.65275	0.524345	0.00162144
	adult	AMPD3	chr15:42225111-42225589	0.28552	1.15172	0.42245	2.11422	0.17683	0.25108	0.14928	0.18567	47.5157	57.8834	11.996	9.55179	31.7367	-2.29288	0.59552	0.000118016
	adult	WEE1	chr15:43091448-43092089	0.29462	1.12493	0.42245	2.8453	0.16823	0.44836	0.14185	0.63129	45.1399	77.5638	22.2783	35.0232	45.0013	-1.09669	0.509974	0.0315164
	embryo	DENND5A	chr15:43374637-43375023	0.11089	0.18749	0.11816	0.29639	0.12375	1.0402	0.1348	0.96549	19.0063	28.9417	71.9759	56.5148	44.1097	1.42001	0.506371	0.00504284
	embryo	ST5	chr15:43699830-43700538	0.13392	0.13392	0.22328	0.29639	0.17145	0.5739	0.16191	1.00263	11.8789	15.0497	28.2762	48.5549	25.9399	1.51346	0.662741	0.0223928
	embryo	ST5	chr15:43699830-43700623	0.33159	0.18749	0.35408	0.17783	0.26938	0.69945	0.19756	0.64985	5.93946	5.78834	21.4214	25.4714	14.6552	2.0001	0.876701	0.0225249
	adult	PPFIBP2	chr15:45217242-45217791	0.1532	0.91066	0.1802	1.71904	0.08952	0.19728	0.08952	0.1671	70.0856	109.978	18.8508	14.3277	53.3107	-2.4435	0.485661	4.87194e-07
	embryo	OLFML1	chr15:45250708-45251079	0.11464	0.21427	0.09642	0.17783	0.13415	1.25541	0.17379	1.65248	21.3821	20.838	79.6876	75.6184	49.3815	1.87904	0.479087	8.77675e-05
	embryo	APBB1	chr15:46625859-46626381	0.10339	0.24106	0.08952	0.13831	0.09075	0.43043	0.15894	1.39254	27.3215	17.365	40.2722	69.2505	38.5523	1.29625	0.556243	0.0197869
	embryo	OR51E1	chr15:50405950-50406559	0.18106	0.18749	0.18969	0.23711	0.099	0.37662	0.09952	0.50131	11.8789	13.892	32.5605	39.7991	24.5326	1.48959	0.661028	0.0242311
	adult	RHOG	chr15:51228120-51228575	0.09267	0.56247	0.08952	0.3359	0.08952	0.34076	0.09841	0.22281	71.2735	42.8337	32.5605	17.5116	41.0448	-1.19122	0.539624	0.0272797
	embryo	RHOG	chr15:51228825-51229146	0.08952	0.13392	0.08952	0.13831	0.08952	0.55597	0.08952	0.46418	16.6305	17.365	53.1251	40.5951	31.9289	1.46196	0.582875	0.0121354
	embryo	ARAP1	chr15:52273978-52274329	0.09267	0.10714	0.08952	0.11855	0.12339	0.43043	0.11586	0.68699	13.0668	15.0497	29.1331	46.963	26.0531	1.43749	0.653152	0.0277464
	embryo	ARAP1	chr15:52300488-52300804	0.08952	0.13392	0.08952	0.23711	0.10725	0.60977	0.14965	1.33684	16.6305	30.0994	47.9839	70.8425	41.3891	1.3459	0.53613	0.0120593
	adult	P2RY2	chr15:52709464-52709919	0.1682	0.72317	0.17744	0.55325	0.12626	0.19728	0.14668	0.1671	49.8915	35.8877	12.8528	8.75581	26.847	-1.992	0.642764	0.00194096
	embryo	UCP2	chr15:53416205-53417025	0.08952	0.10714	0.08952	0.05928	0.08952	0.39456	0.08952	0.48275	13.0668	6.94601	37.7017	42.1871	24.9754	1.99985	0.686398	0.00357357
	embryo	PGM2L1	chr15:53759607-53760226	0.08999	0.1607	0.08952	0.15807	0.08952	0.4663	0.09061	0.57558	20.1942	19.6804	44.5565	50.1469	33.6445	1.24846	0.557585	0.0251529
	embryo	SERPINH1	chr15:54737859-54738259	0.08952	0.13392	0.08952	0.15807	0.08952	0.35869	0.09395	1.26257	16.6305	19.6804	34.2742	106.662	44.3117	1.95824	0.600339	0.00110672
	embryo	DGAT2	chr15:55160135-55160748	0.08952	0.26784	0.08952	0.17783	0.10151	0.77118	0.08952	1.2997	34.4489	21.9957	64.2642	115.418	59.0316	1.67339	0.477073	0.00045215
	embryo	EMSY	chr15:55852452-55853095	0.08952	0.24106	0.08952	0.15807	0.08952	0.68151	0.08952	0.48275	30.8852	19.6804	65.121	42.1871	39.4684	1.08535	0.538265	0.0437587
	embryo	TSKU	chr15:56179217-56179625	0.08952	0.1607	0.08952	0.11855	0.09505	0.59184	0.08952	0.70555	20.1942	15.0497	53.1251	62.0867	37.6139	1.71042	0.546238	0.00174053
	embryo	CAPN5	chr15:56472731-56473071	0.08952	0.1607	0.08952	0.11855	0.08952	1.18368	0.08952	0.70555	20.1942	15.0497	113.105	62.0867	52.6089	2.31318	0.516555	7.53175e-06
	embryo	LGR4	chr15:58197602-58198148	0.08952	0.1607	0.08952	0.19759	0.08952	0.60977	0.10472	0.61272	20.1942	25.4687	58.2662	46.167	37.524	1.19196	0.533807	0.0255533
	embryo	KIF18A	chr15:58806079-58806727	0.09535	0.1607	0.08952	0.19759	0.10151	0.78912	0.08952	0.40848	19.0063	25.4687	65.9779	35.8192	36.568	1.19193	0.567086	0.0355665
	embryo	PRRG4	chr15:63514408-63515052	0.10178	0.24106	0.08952	0.15807	0.1528	1.29128	0.19793	2.22806	27.3215	19.6804	71.9759	89.1501	52.032	1.77924	0.473474	0.000171379
	embryo	QSER1	chr15:63556033-63556469	0.10232	0.26784	0.098	0.17783	0.12411	0.68151	0.17342	1.33684	30.8852	20.838	46.2702	61.2907	39.821	1.05836	0.524031	0.0434198
	embryo	TCP11L1	chr15:63685288-63685939	0.11464	0.24106	0.08952	0.21735	0.12411	0.68151	0.15039	1.52251	24.9457	27.784	46.2702	80.3943	44.8486	1.2657	0.511906	0.0134163
	embryo	HIPK3	chr15:63882915-63883846	0.10124	0.34819	0.08952	0.23711	0.11765	0.96846	0.11437	1.35541	40.3883	30.0994	70.2622	93.926	58.669	1.22173	0.438785	0.00536361
	embryo	KIAA1549L	chr15:63988821-63989372	0.11678	0.10714	0.08952	0.07904	0.10868	0.91466	0.08952	0.44561	10.691	9.26135	71.9759	39.0032	32.7329	2.47468	0.643134	0.000119159
	adult	SLC1A2	chr15:65879504-65879785	0.17249	1.25885	0.18257	1.62024	0.11944	0.53803	0.14297	0.77982	85.5282	101.875	38.5585	42.9831	67.2361	-1.20008	0.394473	0.00234832
	embryo	TRAF6	chr15:66967027-66967746	0.08952	0.13392	0.08952	0.15807	0.08952	0.53803	0.09952	0.72412	16.6305	19.6804	51.4114	57.3108	36.2582	1.58194	0.548162	0.00390291
	embryo	ALKBH3	chr15:73975356-73975903	0.08952	0.08035	0.08952	0.13831	0.08952	0.44836	0.08952	0.37134	9.50313	17.365	42.8428	32.6353	25.5866	1.48733	0.662729	0.0248159
	embryo	EXT2	chr15:74203630-74204162	0.08952	0.21427	0.09208	0.19759	0.08952	0.60977	0.08952	0.64985	27.3215	24.311	58.2662	57.3108	41.8024	1.16281	0.499476	0.0199095
	embryo	CD82	chr15:74642550-74643386	0.11464	0.40176	0.08952	0.17783	0.08952	1.07607	0.10658	0.72412	41.5762	21.9957	102.823	53.3308	54.9314	1.29643	0.501641	0.00975573
	embryo	SLC35C1	chr15:75852915-75853427	0.13821	0.18749	0.11618	0.21735	0.12877	0.77118	0.15151	1.39254	15.4426	20.838	50.5545	72.4344	39.8174	1.76128	0.542382	0.00116501
	adult	PHF21A	chr15:76148538-76149064	0.18856	1.25885	0.23237	1.99566	0.13307	0.25108	0.09024	0.20424	78.4009	98.4018	15.4234	17.5116	52.4344	-2.42341	0.472323	2.88443e-07
	adult	DGKZ	chr15:76343316-76344007	0.11517	0.6696	0.11697	0.84964	0.08952	0.21521	0.08952	0.46418	68.8977	83.3521	20.5645	40.5951	53.3524	-1.31192	0.473101	0.00555374
	embryo	AMBRA1	chr15:76562205-76562494	0.10392	0.13392	0.09524	0.13831	0.16571	0.78912	0.18382	0.79839	14.2547	16.2074	40.2722	34.2273	26.2404	1.28922	0.632072	0.0413831
	embryo	HARBI1	chr15:76577622-76578019	0.10232	0.21427	0.09563	0.27663	0.16858	1.16574	0.19013	1.93099	23.7578	32.4147	59.1231	80.3943	48.9225	1.31256	0.479781	0.00622391
	embryo	ATG13	chr15:76578185-76578741	0.11517	0.18749	0.11974	0.3359	0.16356	1.73965	0.21055	2.98932	19.0063	32.4147	90.8267	112.234	63.6203	1.98014	0.445041	8.61373e-06
	embryo	CKAP5	chr15:76753538-76754044	0.11142	0.13392	0.08952	0.15807	0.10689	0.68151	0.10435	0.48275	14.2547	19.6804	53.9819	36.6152	31.133	1.41438	0.598819	0.0181787
	adult	CKAP5	chr15:76779014-76779400	0.09267	0.48211	0.12211	0.98795	0.08952	0.35869	0.08952	0.46418	61.7704	92.6135	34.2742	40.5951	57.3133	-1.04367	0.437429	0.0170361
	adult	PACSIN3	chr15:77080926-77081179	0.14142	0.69639	0.18534	0.90892	0.08952	0.16141	0.08952	0.22281	58.2067	56.7257	15.4234	19.1036	37.3649	-1.73313	0.531024	0.00109945
	embryo	NR1H3	chr15:77125777-77126078	0.14517	0.34819	0.12725	0.27663	0.23387	1.77551	0.32158	3.80628	27.3215	24.311	64.2642	93.926	52.4557	1.61686	0.472101	0.000615189
	embryo	NR1H3	chr15:77131416-77131705	0.0916	0.10714	0.08952	0.13831	0.11514	0.78912	0.13703	0.90979	13.0668	17.365	58.2662	52.5349	35.3082	1.8629	0.567081	0.0010196
	adult	MADD	chr15:77139601-77140326	0.1441	0.74995	0.20194	1.5412	0.08952	0.14348	0.08952	0.14854	61.7704	87.9828	13.7097	12.7357	44.0496	-2.50276	0.521642	1.60375e-06
	embryo	TIMM10	chr15:80790644-80791072	0.13767	0.13392	0.14938	0.27663	0.13128	0.77118	0.13814	0.85409	10.691	20.838	49.6976	48.5549	32.4454	1.63751	0.595818	0.0059897
	embryo	CLP1	chr15:80900115-80900690	0.14571	0.34819	0.14068	0.3359	0.21091	1.45269	0.22578	1.81959	27.3215	26.6264	58.2662	63.6786	43.9732	1.17699	0.48766	0.0157978
	embryo	CTNND1	chr15:80966895-80967410	0.08952	0.1607	0.08952	0.19759	0.08952	0.73531	0.09284	0.72412	20.1942	25.4687	70.2622	61.2907	44.3039	1.5253	0.498039	0.0021942
	embryo	FAM111B	chr15:82242903-82243343	0.08952	0.21427	0.08952	0.27663	0.08952	0.62771	0.09321	0.85409	27.3215	34.73	59.9799	72.4344	48.6165	1.09348	0.469196	0.0197774
	embryo	DTX4	chr15:82295124-82295422	0.08952	0.1607	0.08952	0.13831	0.12052	0.86086	0.11772	1.00263	20.1942	17.365	60.8368	67.6585	41.5136	1.77539	0.519283	0.000628678
	adult	PATL1	chr15:82859967-82860167	0.09428	0.37498	0.1067	0.3359	0.08952	0.12554	0.08952	0.14854	46.3278	35.8877	11.996	12.7357	26.7368	-1.73214	0.626854	0.00572332
	embryo	PPFIA4	chr16:738555-738925	0.08952	0.21427	0.08952	0.11855	0.08952	0.41249	0.08952	1.244	27.3215	15.0497	39.4154	109.846	47.908	1.82031	0.578287	0.00164522
	embryo	ZC3H11A	chr16:1581356-1581626	0.08952	0.18749	0.08952	0.17783	0.10976	0.50217	0.20313	1.54108	23.7578	21.9957	38.5585	59.6987	36.0027	1.1044	0.55097	0.0450206
	embryo	SOX13	chr16:1867045-1867596	0.08952	0.1607	0.08952	0.3359	0.10187	0.78912	0.19904	1.80102	20.1942	42.8337	65.9779	71.6384	50.1611	1.1249	0.489396	0.0215303
	embryo	PLEKHA6	chr16:2061895-2062247	0.08952	0.21427	0.08952	0.13831	0.09756	0.71738	0.09581	0.96549	27.3215	17.365	62.5505	79.5983	46.7088	1.67178	0.500504	0.000837215
	embryo	NUAK2	chr16:3083309-3083574	0.12749	0.18749	0.1067	0.19759	0.12985	0.96846	0.1348	0.96549	16.6305	20.838	63.4073	56.5148	39.3477	1.67715	0.531035	0.0015871
	embryo	SLC45A3	chr16:3461308-3461602	0.08999	0.18749	0.10275	0.15807	0.11227	0.59184	0.10212	0.94693	23.7578	17.365	44.5565	73.2304	39.7274	1.52066	0.545843	0.0053381
	adult	PFKFB2	chr16:4873414-4873992	0.1291	0.72317	0.1308	0.8694	0.08952	0.07174	0.08952	0.14854	66.5219	76.4061	6.85485	12.7357	40.6297	-2.86002	0.561163	3.45821e-07
	embryo	KCNT2	chr16:6387973-6388233	0.08952	0.1607	0.08952	0.11855	0.08952	0.5201	0.08952	0.72412	20.1942	15.0497	49.6976	63.6786	37.155	1.68752	0.551886	0.0022302
	embryo	CDC73	chr16:12117612-12118109	0.09321	0.1607	0.08952	0.03952	0.08952	0.41249	0.08952	0.44561	20.1942	4.63067	39.4154	39.0032	25.8108	1.66332	0.712845	0.0196297
	embryo	HLX	chr16:24350573-24350953	0.09964	0.21427	0.09247	0.19759	0.09936	0.95053	0.09246	0.81696	24.9457	24.311	81.4013	70.0465	50.1761	1.62002	0.469523	0.00055984
	embryo	TAF1A	chr16:26076098-26076399	0.08952	0.05357	0.09208	0.13831	0.10976	0.78912	0.12143	0.94693	5.93946	17.365	60.8368	61.2907	36.358	2.38561	0.609548	9.08766e-05
	embryo	AIDA	chr16:26205050-26206116	0.08952	0.18749	0.08952	0.21735	0.09541	0.60977	0.08952	0.64985	23.7578	27.784	53.9819	57.3108	40.7086	1.11028	0.505745	0.0281389
	embryo	AIDA	chr16:26205119-26206116	0.08952	0.32141	0.08952	0.39518	0.09613	1.0402	0.09581	0.94693	41.5762	50.9374	92.5404	78.0063	65.7651	0.881249	0.402903	0.0287246
	embryo	CAPN2	chr16:27079612-27080120	0.08952	0.13392	0.08952	0.13831	0.08952	0.50217	0.08952	0.64985	16.6305	17.365	47.9839	57.3108	34.8225	1.63145	0.56114	0.00364454
	embryo	LBR	chr16:28472557-28473111	0.08952	0.08035	0.08952	0.15807	0.08952	0.48423	0.08952	0.38991	9.50313	19.6804	46.2702	34.2273	27.4202	1.4606	0.648549	0.0243156
	embryo	EPHX1	chr16:28849509-28849985	0.08952	0.24106	0.08952	0.21735	0.08952	0.78912	0.09581	0.68699	30.8852	27.784	75.4033	56.5148	47.6468	1.16829	0.476914	0.0142983
	embryo	TMEM63A	chr16:28907523-28907884	0.15642	0.72317	0.10354	0.41494	0.14204	1.57824	0.16228	1.89386	54.643	46.3067	95.111	92.334	72.0987	0.893182	0.381783	0.0193095
	adult	H3F3A	chr16:29079298-29079816	0.13928	0.48211	0.22407	1.00771	0.10617	0.26902	0.08952	0.18567	40.3883	50.9374	21.4214	15.9197	32.1667	-1.29275	0.568176	0.0228905
	embryo	PSEN2	chr16:29845846-29846797	0.10928	0.29462	0.11895	0.23711	0.15029	2.00866	0.14	1.05833	30.8852	21.9957	113.962	59.6987	56.6354	1.71487	0.488456	0.000446753
	embryo	CDC42BPA	chr16:30251535-30251992	0.08952	0.05357	0.08952	0.13831	0.14635	0.96846	0.1452	0.77982	5.93946	17.365	56.5525	42.1871	30.511	2.07854	0.654148	0.00148565
	embryo	EXO1	chr16:35000467-35001323	0.08952	0.08035	0.08952	0.13831	0.14348	0.50217	0.1426	0.74269	9.50313	17.365	29.1331	41.3911	24.3481	1.39149	0.678544	0.0402961
	embryo	CHML	chr16:35138063-35139159	0.08952	0.18749	0.08952	0.19759	0.09972	0.71738	0.08952	0.48275	23.7578	25.4687	60.8368	42.1871	38.0626	1.06398	0.531575	0.0453319
	embryo	RGS7	chr16:35395570-35396095	0.09428	0.21427	0.09089	0.11855	0.14491	1.0402	0.18159	1.44824	26.1336	15.0497	60.8368	62.8826	41.2257	1.58888	0.527159	0.00257788
	adult	ATP1B1	chr16:36758318-36759283	0.13392	0.5089	0.21695	1.02747	0.10223	0.28695	0.08952	0.18567	45.1399	54.4104	23.992	15.9197	34.8655	-1.3218	0.550767	0.0163986
	embryo	FMO4	chr16:38864935-38865237	0.08952	0.26784	0.08952	0.13831	0.10079	0.93259	0.11437	0.59415	34.4489	17.365	78.8307	40.5951	42.8099	1.20462	0.554253	0.0297495
	embryo	PRRC2C	chr16:38984909-38985451	0.08952	0.13392	0.08952	0.13831	0.08952	0.48423	0.09544	0.70555	16.6305	17.365	46.2702	58.1067	34.5931	1.61899	0.564213	0.00411168
	embryo	VAMP4	chr16:39171171-39171933	0.08952	0.08035	0.08952	0.23711	0.10545	0.64564	0.10249	0.64985	9.50313	30.0994	52.2682	50.1469	35.5044	1.36772	0.601051	0.0228729
	embryo	VPS13D	chr16:41478703-41479020	0.18374	0.21427	0.17309	0.19759	0.17396	0.69945	0.20053	0.89123	13.0668	12.7344	34.2742	35.0232	23.7747	1.42553	0.665133	0.0320947
	embryo	KIAA2013	chr16:41753553-41753934	0.12749	0.24106	0.11223	0.13831	0.15316	0.91466	0.17936	1.16973	21.3821	13.892	50.5545	51.7389	34.3919	1.53757	0.56687	0.00667996
	embryo	FBXO6	chr16:42020501-42021178	0.1216	0.21427	0.1067	0.11855	0.14742	0.68151	0.16896	0.79839	20.1942	12.7344	39.4154	37.4112	27.4388	1.2235	0.623511	0.0497298
	adult	TARDBP	chr16:42605176-42605854	0.11678	0.80352	0.17586	2.11422	0.08952	0.14348	0.08952	0.09284	80.7766	138.92	13.7097	7.95983	60.3416	-3.34921	0.509501	4.91428e-11
	adult	UBE4B	chr16:43501219-43501940	0.09321	0.45533	0.13318	0.81012	0.09147	0.32282	0.08952	0.22281	57.0188	69.4601	29.99	19.1036	43.8931	-1.36873	0.498405	0.00602872
	embryo	TMEM201	chr16:43911892-43912246	0.17463	0.29462	0.1964	0.47422	0.17648	1.39889	0.17045	0.76126	19.0063	27.784	67.6916	35.0232	37.3763	1.13137	0.567767	0.0462978
	embryo	SPSB1	chr16:44179440-44179844	0.21856	0.05357	0.28137	0.3359	0.34327	1.18368	0.29299	1.26257	2.37578	12.7344	29.1331	34.2273	19.6176	2.06342	0.820659	0.0119253
	embryo	GPR157	chr16:44330097-44330575	0.10606	0.10714	0.13673	0.21735	0.11622	0.80705	0.12849	0.50131	11.8789	17.365	59.1231	31.0433	29.8526	1.62137	0.637297	0.010955
	embryo	RERE	chr16:44727577-44728298	0.12856	0.32141	0.15017	0.35566	0.1216	0.93259	0.16451	1.94956	29.6973	26.6264	65.121	93.926	53.8427	1.49914	0.462543	0.00119073
	embryo	PARK7	chr16:45416866-45417343	0.20517	0.37498	0.20391	0.29639	0.23028	1.05814	0.26514	2.39517	21.3821	16.2074	38.5585	71.6384	36.9466	1.55434	0.574061	0.00677674
	adult	PRKCZ	chr16:50699680-50700072	0.10071	0.6696	0.17744	2.64771	0.08952	0.55597	0.08952	0.87266	78.4009	172.493	53.1251	77.2103	95.3072	-0.944141	0.403935	0.0194206
	embryo	NADK	chr16:50937442-50937787	0.10178	0.13392	0.1229	0.25687	0.11765	0.82499	0.12217	0.50131	15.4426	23.1534	59.9799	32.6353	32.8028	1.25978	0.599433	0.0355862
	embryo	CDK11B	chr16:50983291-50983763	0.12696	0.24106	0.1889	0.13831	0.12124	0.53803	0.14185	0.64985	21.3821	8.10368	37.7017	35.8192	25.7517	1.32069	0.672503	0.049548
	embryo	ATAD3A	chr16:51101462-51101750	0.09267	0.13392	0.08952	0.15807	0.08952	0.60977	0.08952	0.44561	16.6305	19.6804	58.2662	39.0032	33.3951	1.41972	0.57737	0.0139343
	adult	PERM1	chr16:51492818-51493341	0.10499	0.91066	0.10393	0.7706	0.08952	0.34076	0.08952	0.70555	102.159	85.6674	32.5605	62.0867	70.6183	-0.985179	0.418123	0.0184633
	embryo	DNAJC16	chr16:51998353-51999066	0.09482	0.13392	0.08952	0.07904	0.08952	0.43043	0.08952	0.53845	16.6305	9.26135	41.1291	47.759	28.695	1.78206	0.6335	0.00490755
	embryo	KLHL20	chr16:55109029-55109567	0.09964	0.13392	0.09603	0.21735	0.08952	0.73531	0.08952	0.48275	15.4426	25.4687	70.2622	42.1871	38.3401	1.45569	0.560709	0.00942744
	embryo	KLHL20	chr16:55109133-55109720	0.11142	0.10714	0.08952	0.21735	0.08952	0.34076	0.09172	0.68699	10.691	27.784	32.5605	58.9027	32.4846	1.24853	0.630818	0.0477903
	embryo	CENPL	chr16:55203711-55204354	0.11839	0.18749	0.08952	0.31614	0.12554	1.02227	0.11215	0.94693	17.8184	40.5184	69.4053	66.8626	48.6512	1.22171	0.501746	0.0148955
	embryo	RABGAP1L	chr16:55480827-55481718	0.12428	0.21427	0.1146	0.15807	0.08952	0.50217	0.12032	0.70555	20.1942	15.0497	47.9839	46.167	32.3487	1.41845	0.575929	0.013782
	embryo	RABGAP1L	chr16:56060963-56061330	0.22927	0.24106	0.40111	0.35566	0.16536	0.77118	0.21129	1.74532	11.8789	9.26135	39.4154	65.2706	31.4566	2.31045	0.638063	0.000293424
	embryo	RALGPS2	chr16:60124501-60124902	0.10285	0.10714	0.09247	0.21735	0.10653	0.44836	0.1192	0.92836	11.8789	26.6264	35.9879	61.2907	33.946	1.3364	0.606535	0.0275708
	embryo	ABL2	chr16:60558421-60558747	0.10714	0.29462	0.08952	0.13831	0.17217	1.094	0.22912	2.19093	32.0731	17.365	53.9819	75.6184	44.7596	1.39319	0.517235	0.00706979
	embryo	SOAT1	chr16:60633006-60633648	0.08952	0.18749	0.08952	0.0988	0.08952	0.48423	0.09618	0.87266	23.7578	12.7344	46.2702	71.6384	38.6002	1.69528	0.565417	0.00271505
	embryo	TOR1AIP2	chr16:61090230-61090644	0.08952	0.08035	0.08952	0.11855	0.08952	0.5739	0.08952	0.38991	9.50313	15.0497	54.8388	34.2273	28.4047	1.85593	0.649343	0.00426092
	adult	RNF2	chr16:66079196-66079578	0.13981	0.58925	0.13713	0.65205	0.08952	0.16141	0.08952	0.12997	49.8915	54.4104	15.4234	11.1438	32.7173	-1.97615	0.576224	0.000604726
	embryo	IVNS1ABP	chr16:66299235-66299916	0.08952	0.05357	0.11105	0.0988	0.14993	1.14781	0.18344	1.37397	5.93946	9.26135	65.121	58.9027	34.8061	3.02577	0.63907	2.19439e-06
	embryo	CENPF	chr16:68991573-68992177	0.12749	0.34819	0.11223	0.21735	0.23638	1.29128	0.34609	3.73201	32.0731	21.9957	46.2702	85.1702	46.3773	1.28433	0.517197	0.0130187
	embryo	PTPN14	chr16:69034224-69034777	0.08952	0.24106	0.09642	0.31614	0.09541	0.77118	0.15077	1.26257	30.8852	37.0454	68.5485	66.0666	50.6364	0.986041	0.453547	0.0297003
	embryo	PROX1	chr16:69585612-69585975	0.18267	0.26784	0.13239	0.17783	0.14491	0.77118	0.19236	1.39254	16.6305	15.0497	45.4134	57.3108	33.6011	1.69825	0.575445	0.00316548
	embryo	VASH2	chr16:70639278-70639863	0.11089	0.1607	0.08952	0.05928	0.08952	0.69945	0.08952	0.55702	16.6305	6.94601	66.8348	49.3509	34.9405	2.30359	0.615213	0.000180845
	adult	LPGAT1	chr16:71634175-71634927	0.14303	0.88387	0.16084	1.00771	0.09756	0.28695	0.10918	0.40848	72.4614	71.7754	24.8488	29.4514	49.6343	-1.40812	0.45654	0.00204016
	embryo	ZBTB41	chr16:76136277-76136796	0.08952	0.05357	0.08952	0.13831	0.08952	0.41249	0.12403	0.83552	5.93946	17.365	39.4154	53.3308	29.0127	1.98992	0.666099	0.00281345
	embryo	NEK7	chr16:77074196-77074518	0.09749	0.1607	0.10788	0.17783	0.16392	1.07607	0.17008	1.28114	19.0063	18.5227	55.6956	59.6987	38.2308	1.62082	0.533656	0.00238783
	embryo	ZNF281	chr16:79121221-79121627	0.12428	0.58925	0.12725	0.4347	0.13881	1.34509	0.14222	1.67105	55.8309	39.3607	82.2582	93.13	67.6449	0.883017	0.402281	0.0281618
	embryo	CAMSAP2	chr16:79375280-79375562	0.11678	0.26784	0.11065	0.27663	0.15567	1.23748	0.16005	0.98406	26.1336	28.9417	67.6916	48.5549	42.8305	1.07625	0.501743	0.0319518
	embryo	GPR37L1	chr16:80444941-80445243	0.08952	0.26784	0.08952	0.35566	0.15675	2.47496	0.20164	4.12192	34.4489	45.1491	134.526	162.38	94.1262	1.89877	0.360876	1.42838e-07
	embryo	MAP9	chr17:1930834-1931581	0.08952	0.37498	0.08952	0.13831	0.10725	0.95053	0.15002	1.35541	48.7036	17.365	75.4033	71.6384	53.2776	1.15639	0.503329	0.0215907
	embryo	LRAT	chr17:2675309-2675713	0.15695	0.29462	0.19522	0.17783	0.16823	1.07607	0.14557	0.66842	21.3821	10.419	53.9819	35.8192	30.4006	1.49862	0.625556	0.0165905
	embryo	TLR2	chr17:3966061-3966781	0.08952	0.21427	0.08952	0.27663	0.10115	1.07607	0.1218	1.37397	27.3215	34.73	90.8267	89.1501	60.5071	1.53539	0.428067	0.000334755
	embryo	TRIM2	chr17:4495593-4495866	0.13071	0.53568	0.1312	0.51373	0.23925	2.6543	0.29336	2.78508	47.5157	45.1491	94.2541	74.8224	65.4353	0.866876	0.403449	0.0316611
	embryo	ARFIP1	chr17:4887422-4887975	0.17677	0.26784	0.17467	0.21735	0.25324	1.23748	0.24434	1.20687	17.8184	13.892	41.1291	39.0032	27.9607	1.33806	0.614516	0.0294493
	adult	FAM160A1	chr17:6408405-6408954	0.09053	0.42855	0.10512	0.3359	0.0929	0.25108	0.08952	0.18567	55.8309	35.8877	23.1351	15.9197	32.6933	-1.23351	0.575978	0.0322262
	embryo	LRBA	chr17:6799847-6800098	0.08952	0.10714	0.09998	0.15807	0.10223	0.53803	0.12069	0.53845	13.0668	17.365	44.5565	35.0232	27.5029	1.38506	0.625801	0.02688
	embryo	TMEM184C	chr17:10517405-10517795	0.09428	0.10714	0.08952	0.15807	0.08952	0.28695	0.09803	0.66842	13.0668	19.6804	27.4194	54.1268	28.5733	1.31708	0.644108	0.0408733
	embryo	TTC29	chr17:11330220-11330601	0.08952	0.1607	0.08952	0.0988	0.09039	0.4663	0.08952	0.44561	20.1942	12.7344	43.6997	39.0032	28.9078	1.32967	0.611742	0.0297368
	embryo	SLC10A7	chr17:11768294-11768788	0.08952	0.10714	0.08952	0.15807	0.09111	0.4663	0.08952	0.44561	13.0668	19.6804	43.6997	39.0032	28.8625	1.33486	0.610383	0.028748
	adult	SLC10A7	chr17:11768963-11769226	0.10821	0.53568	0.12369	0.92867	0.08952	0.28695	0.10658	0.42705	58.2067	86.8251	27.4194	31.8393	51.0726	-1.29086	0.462597	0.00526305
	embryo	SMAD1	chr17:12823038-12823375	0.08952	0.10714	0.08952	0.29639	0.14599	0.87879	0.12366	0.94693	13.0668	38.2031	51.4114	60.4947	40.794	1.12409	0.562804	0.0457923
	embryo	OTUD4	chr17:13108616-13109238	0.08952	0.18749	0.08952	0.13831	0.08952	0.50217	0.09878	0.64985	23.7578	17.365	47.9839	51.7389	35.2114	1.27924	0.550285	0.0200885
	embryo	HHIP	chr17:13558189-13558635	0.1891	0.21427	0.21142	0.25687	0.21199	1.29128	0.22058	1.50394	13.0668	13.892	51.4114	54.1268	33.1243	1.96885	0.585722	0.000775438
	embryo	GAB1	chr17:14549148-14549462	0.08952	0.56247	0.08952	0.49398	0.11299	1.45269	0.08952	1.35541	73.6493	63.6718	109.678	120.193	91.798	0.743999	0.339876	0.0285945
	embryo	GAB1	chr17:14549620-14550282	0.08952	0.05357	0.08952	0.13831	0.08952	0.48423	0.08952	0.37134	5.93946	17.365	46.2702	32.6353	25.5525	1.7552	0.698969	0.0120346
	embryo	IL15	chr17:16143136-16143816	0.10767	0.18749	0.12093	0.17783	0.13272	0.84292	0.12254	0.48275	20.1942	16.2074	53.9819	31.0433	30.3567	1.22276	0.609507	0.0448413
	embryo	ZNF330	chr17:16553383-16553733	0.08952	0.08035	0.08952	0.13831	0.08952	0.5201	0.08952	0.50131	9.50313	17.365	49.6976	43.7791	30.0862	1.79616	0.62028	0.00378291
	embryo	TBC1D9	chr17:17012955-17013426	0.08952	0.29462	0.08952	0.21735	0.09505	0.91466	0.09581	0.85409	38.0125	27.784	82.2582	70.8425	54.7243	1.21883	0.44724	0.00642558
	embryo	ELMOD2	chr17:17203588-17204320	0.08952	0.1607	0.08952	0.03952	0.08952	0.66358	0.08952	0.50131	20.1942	4.63067	63.4073	43.7791	33.0028	2.1138	0.662508	0.00141973
	embryo	RAB33B	chr17:18265246-18265827	0.10821	0.1607	0.1067	0.19759	0.08952	0.55597	0.11512	0.48275	16.6305	20.838	53.1251	32.6353	30.8072	1.19234	0.599815	0.0468287
	embryo	NAA15	chr17:18377745-18378339	0.13231	0.18749	0.13673	0.27663	0.12554	0.84292	0.15188	1.39254	16.6305	23.1534	57.4093	72.4344	42.4069	1.70608	0.519513	0.00102345
	embryo	NOCT	chr17:18600618-18600832	0.09749	0.18749	0.164	0.15807	0.15926	1.21955	0.1697	1.93099	22.5699	10.419	65.121	89.9461	47.014	2.2366	0.534435	2.85194e-05
	embryo	SCLT1	chr17:28705912-28706337	0.10821	0.53568	0.10867	0.29639	0.11765	1.16574	0.15596	1.59678	58.2067	31.257	84.8287	81.1902	63.8707	0.893345	0.430138	0.0378124
	embryo	JADE1	chr17:29000077-29000385	0.11089	0.40176	0.15373	0.81012	0.14312	1.68584	0.14854	1.89386	42.7641	60.1987	100.252	101.09	76.0762	0.966619	0.380113	0.0109912
	embryo	PLK4	chr17:29791838-29792236	0.08952	0.18749	0.08952	0.29639	0.11944	1.11194	0.12514	0.98406	23.7578	38.2031	79.6876	62.0867	50.9338	1.19199	0.473271	0.0117812
	embryo	FAT4	chr17:32530602-32531027	0.09428	0.21427	0.11105	0.4347	0.11406	0.78912	0.13406	1.54108	26.1336	45.1491	59.1231	90.742	55.2869	1.07195	0.470528	0.0227162
	embryo	FGF2	chr17:34860764-34861355	0.12535	0.10714	0.12488	0.19759	0.13056	0.66358	0.13108	0.46418	9.50313	17.365	42.8428	27.8594	24.3926	1.39263	0.682191	0.0412107
	embryo	RAPGEF2	chr17:39903007-39903992	0.08952	0.05357	0.08952	0.17783	0.08952	0.50217	0.08952	0.55702	5.93946	21.9957	47.9839	49.3509	31.3175	1.79716	0.649319	0.00564422
	embryo	GRIA2	chr17:41971358-41971839	0.08952	0.10714	0.08952	0.15807	0.08952	0.66358	0.08952	0.66842	13.0668	19.6804	63.4073	58.9027	38.7643	1.89931	0.546404	0.000508904
	embryo	ZNF140	chr17:44109553-44110420	0.10178	0.18749	0.10828	0.51373	0.12447	1.07607	0.16042	1.81959	21.3821	54.4104	73.6896	89.9461	59.857	1.1088	0.47536	0.0196716
	embryo	ZNF10	chr17:44156666-44157341	0.08952	0.13392	0.08952	0.13831	0.08967	0.80705	0.10361	0.38991	16.6305	17.365	77.117	29.4514	35.141	1.64591	0.622231	0.00816472
	embryo	ZNF268	chr17:44194846-44195157	0.09321	0.1607	0.08952	0.15807	0.10115	0.5739	0.1244	0.68699	20.1942	19.6804	47.9839	43.7791	32.9094	1.20219	0.56197	0.0324156
	embryo	GOLGA3	chr17:44423101-44423425	0.08952	0.05357	0.08952	0.0988	0.08952	0.62771	0.08952	0.44561	5.93946	12.7344	59.9799	39.0032	29.4142	2.40188	0.671355	0.000346684
	embryo	EP400	chr17:45153095-45153549	0.20088	0.13392	0.24066	0.31614	0.22813	0.89672	0.21092	1.05833	7.12735	15.0497	33.4174	39.7991	23.8484	1.72109	0.695916	0.0133933
	adult	ULK1	chr17:45199457-45199977	0.11892	0.91066	0.17823	1.73879	0.09398	0.5201	0.08952	0.68699	90.2798	112.294	47.1271	60.4947	77.5488	-0.911366	0.373508	0.0146864
	embryo	RAN	chr17:46287804-46288568	0.08952	0.05357	0.08952	0.21735	0.13487	1.0402	0.1775	1.54108	5.93946	27.784	65.9779	68.4545	42.039	1.99098	0.598266	0.000874977
	embryo	UBC	chr17:50886783-50887371	0.09428	0.13392	0.08952	0.03952	0.08952	0.44836	0.09395	0.35278	16.6305	4.63067	42.8428	29.4514	23.3888	1.76842	0.740252	0.0168972
	embryo	ATP6V0A2	chr17:51993678-51994019	0.08952	0.18749	0.08952	0.11855	0.08952	0.53803	0.08952	0.44561	23.7578	15.0497	51.4114	39.0032	32.3055	1.22065	0.582864	0.0362399
	embryo	ARL6IP4	chr17:52556338-52556928	0.08952	0.29462	0.08952	0.23711	0.14563	1.02227	0.14222	1.61535	38.0125	30.0994	59.9799	89.9461	54.5095	1.14025	0.457993	0.0127866
	embryo	BCL7A	chr17:53331857-53332281	0.08952	0.10714	0.08952	0.17783	0.08952	0.39456	0.08952	0.85409	13.0668	21.9957	37.7017	75.6184	37.0956	1.6926	0.592079	0.00425334
	embryo	RHOF	chr17:53499966-53500272	0.10446	0.08035	0.08952	0.17783	0.09649	0.35869	0.114	0.64985	8.31524	21.9957	31.7037	45.371	26.8464	1.34483	0.669508	0.04457
	adult	RHOF	chr17:53505989-53506386	0.10124	0.85709	0.14582	1.64	0.08952	0.37662	0.08952	0.18567	99.7829	129.659	35.9879	15.9197	70.3373	-2.15063	0.444362	1.29959e-06
	adult	KDM2B	chr17:53650827-53651051	0.14838	0.6696	0.15491	1.00771	0.12267	0.37662	0.12849	0.63129	53.4551	75.2484	25.7057	39.0032	48.3531	-0.990105	0.47811	0.0383705
	embryo	CAMKK2	chr17:53870011-53870807	0.11678	0.08035	0.09366	0.01976	0.08952	0.35869	0.10323	0.51988	7.12735	2.31534	34.2742	39.7991	20.879	2.97742	0.82912	0.00032933
	embryo	PPP1CC	chr17:54586690-54587162	0.08952	0.1607	0.08952	0.13831	0.11514	0.66358	0.10992	0.57558	20.1942	17.365	48.8408	41.3911	31.9478	1.26437	0.574363	0.0277122
	embryo	PHETA1	chr17:55110888-55111227	0.08952	0.05357	0.08952	0.21735	0.1094	0.55597	0.09284	0.64985	5.93946	27.784	42.8428	54.9228	32.8723	1.53262	0.657523	0.0197588
	embryo	ACAD10	chr17:55400565-55401056	0.11196	0.18749	0.09326	0.11855	0.09039	0.39456	0.11994	0.63129	19.0063	13.892	36.8448	41.3911	27.7835	1.25123	0.616354	0.0423519
	embryo	CIT	chr17:55566323-55566825	0.10339	0.24106	0.09326	0.13831	0.11622	0.89672	0.09989	0.50131	27.3215	16.2074	65.9779	39.7991	37.3265	1.28093	0.56402	0.0231424
	embryo	SLC8B1	chr17:61316420-61316902	0.20195	0.18749	0.20786	0.23711	0.25467	1.0402	0.24806	1.09547	10.691	12.7344	34.2742	35.0232	23.1807	1.56418	0.679721	0.0213798
	embryo	RAB35	chr17:62491764-62492198	0.10553	0.26784	0.08952	0.13831	0.10797	0.73531	0.13554	1.28114	29.6973	17.365	58.2662	74.8224	45.0377	1.50222	0.509159	0.00317375
	embryo	RNF10	chr17:62816442-62816969	0.08999	0.1607	0.08952	0.17783	0.10115	0.86086	0.11957	1.16973	20.1942	21.9957	72.8328	77.2103	48.0582	1.83027	0.484162	0.00015665
	embryo	SPPL3	chr17:63121607-63122025	0.12428	0.18749	0.10986	0.17783	0.12554	0.69945	0.11586	0.72412	17.8184	18.5227	47.1271	49.3509	33.2048	1.40863	0.564627	0.0126029
	adult	ANKRD13A	chr17:63300597-63301098	0.08952	0.48211	0.10077	0.3359	0.08952	0.17934	0.08952	0.24137	62.9583	38.2031	17.1371	20.6956	34.7485	-1.41685	0.561193	0.0115792
	embryo	ACACB	chr17:63929883-63930269	0.15053	0.21427	0.19048	0.23711	0.08952	0.41249	0.08952	0.40848	16.6305	13.892	39.4154	35.8192	26.4393	1.30177	0.629531	0.0386551
	adult	ACACB	chr17:63949842-63950237	0.20088	1.79453	0.30073	2.03518	0.16392	0.82499	0.16116	1.22544	105.722	77.5638	42.8428	60.4947	71.6559	-0.824361	0.396574	0.0376445
	embryo	USP30	chr17:64006606-64006933	0.08952	0.10714	0.08952	0.03952	0.08952	0.50217	0.08952	0.53845	13.0668	4.63067	47.9839	47.759	28.3601	2.4398	0.682117	0.000347815
	adult	MYO18B	chr17:65514276-65514700	0.11999	0.88387	0.18732	1.32385	0.1094	0.50217	0.09135	0.64985	86.7161	81.0368	38.5585	56.5148	65.7065	-0.816949	0.405114	0.043738
	embryo	TTC28	chr17:67972925-67973237	0.12803	0.37498	0.098	0.17783	0.18795	1.77551	0.16042	1.26257	34.4489	20.838	80.5445	62.0867	49.4795	1.36798	0.484439	0.00474522
	embryo	AP1B1	chr17:68647124-68647451	0.12428	0.24106	0.1067	0.13831	0.099	0.55597	0.12254	1.00263	22.5699	13.892	47.9839	64.4746	37.2301	1.62748	0.557936	0.00353454
	embryo	THOC5	chr17:68731709-68732024	0.11035	0.21427	0.09603	0.15807	0.08952	0.5739	0.11586	0.66842	22.5699	18.5227	54.8388	45.371	35.3256	1.28604	0.54929	0.0192179
	embryo	ZMAT5	chr17:68886885-68887116	0.11999	0.56247	0.09287	0.15807	0.1137	1.36302	0.14037	0.92836	54.643	19.6804	101.966	52.5349	57.206	1.05617	0.524074	0.0438725
	embryo	MTMR3	chr17:68971131-68971613	0.19981	0.72317	0.27346	0.61253	0.27189	2.1342	0.29819	2.93362	42.7641	25.4687	66.8348	78.0063	53.2685	1.08787	0.461379	0.0183798
	embryo	PES1	chr17:69568823-69569140	0.13017	0.29462	0.08952	0.35566	0.14132	1.34509	0.114	1.0212	26.1336	45.1491	81.4013	70.8425	55.8816	1.09282	0.453131	0.0158782
	embryo	SLC35E4	chr17:69599684-69600350	0.12856	0.32141	0.10947	0.3359	0.17361	1.45269	0.15819	1.16973	29.6973	34.73	71.119	58.1067	48.4133	1.00296	0.467053	0.0317597
	embryo	MORC2	chr17:69861118-69861857	0.15535	0.26784	0.14543	0.59277	0.231	2.42116	0.25734	3.19356	20.1942	46.3067	89.113	98.7019	63.5789	1.49586	0.453953	0.000983599
	adult	LIMK2	chr17:70071142-70071666	0.14463	0.74995	0.24343	1.64	0.12805	0.37662	0.10323	0.22281	60.5825	77.5638	24.8488	16.7156	44.9277	-1.73631	0.497904	0.000488032
	adult	EIF4ENIF1	chr17:70228060-70229042	0.10606	0.80352	0.1474	1.42265	0.08952	0.34076	0.08952	0.25994	89.0919	111.136	32.5605	23.0835	63.968	-1.8505	0.42272	1.19994e-05
	embryo	DEPDC5	chr17:70404853-70405208	0.08952	0.21427	0.09168	0.23711	0.09792	0.82499	0.09841	0.61272	27.3215	28.9417	71.9759	49.3509	44.3975	1.10717	0.496502	0.0257511
	adult	DERL3	chr17:71262875-71263241	0.09749	0.58925	0.14424	0.96819	0.08952	0.14348	0.08952	0.18567	71.2735	77.5638	13.7097	15.9197	44.6167	-2.3272	0.503001	3.71671e-06
	embryo	MIF	chr17:71291870-71292140	0.08952	0.13392	0.08952	0.07904	0.09326	0.44836	0.09618	0.74269	16.6305	9.26135	41.1291	61.2907	32.0779	1.98724	0.619218	0.00133069
	embryo	ZNF74	chr17:72553449-72553734	0.08952	0.05357	0.08952	0.03952	0.08952	0.64564	0.08952	0.72412	5.93946	4.63067	61.6936	63.6786	33.9856	3.56976	0.694479	2.74452e-07
	embryo	CDC45	chr17:72716526-72716824	0.08952	0.18749	0.10354	0.19759	0.12805	1.18368	0.13368	1.42967	23.7578	21.9957	78.8307	84.3742	52.2396	1.83524	0.465239	7.98878e-05
	embryo	GNB1L	chr17:72866078-72866524	0.10874	0.1607	0.11539	0.23711	0.18114	1.57824	0.17565	1.03976	16.6305	23.1534	74.5465	46.963	40.3233	1.60834	0.54258	0.0030343
	embryo	TANGO2	chr17:72949152-72949417	0.08952	0.21427	0.08952	0.05928	0.08952	0.44836	0.08952	0.63129	27.3215	6.94601	42.8428	55.7188	33.2073	1.52825	0.641915	0.0172765
	embryo	MTSS1L	chr18:1488505-1488799	0.08952	0.29462	0.10196	0.31614	0.13128	1.52443	0.12849	1.0769	38.0125	35.8877	99.3953	66.0666	59.8405	1.16169	0.437004	0.00785354
	embryo	PDPR	chr18:1920477-1920788	0.08952	0.13392	0.08952	0.17783	0.1051	0.59184	0.10101	0.64985	16.6305	21.9957	47.9839	50.9429	34.3883	1.35608	0.557334	0.0149682
	embryo	RFWD3	chr18:2113746-2114465	0.10499	0.13392	0.11579	0.13831	0.0929	0.39456	0.09024	0.48275	14.2547	12.7344	35.9879	42.1871	26.291	1.53528	0.639331	0.0163334
	embryo	ADAT1	chr18:2921239-2921843	0.08952	0.13392	0.08952	0.05928	0.09756	0.41249	0.09321	0.44561	16.6305	6.94601	35.9879	37.4112	24.2439	1.64137	0.692548	0.0177862
	embryo	MAF	chr18:6523888-6524195	0.08952	0.1607	0.08952	0.15807	0.08952	0.41249	0.09358	0.57558	20.1942	19.6804	39.4154	48.5549	31.9612	1.14239	0.571375	0.0455687
	embryo	SDR42E1	chr18:8556632-8557406	0.08952	0.13392	0.08952	0.27663	0.09182	0.82499	0.12514	1.05833	16.6305	34.73	76.2602	66.8626	48.6208	1.47595	0.49973	0.00314195
	embryo	MBTPS1	chr18:10434245-10434776	0.08952	0.10714	0.08952	0.11855	0.11155	0.50217	0.11772	0.61272	13.0668	15.0497	38.5585	41.3911	27.0165	1.50743	0.62872	0.0165024
	embryo	HSDL1	chr18:10448165-10448592	0.09589	0.1607	0.08952	0.07904	0.11119	0.95053	0.08952	0.66842	19.0063	9.26135	72.8328	58.9027	40.0008	2.22265	0.565548	8.49173e-05
	adult	COTL1	chr18:10837058-10837414	0.08999	0.37498	0.10512	0.57301	0.08952	0.19728	0.08952	0.07427	48.7036	62.5141	18.8508	6.36786	34.1091	-2.1496	0.616525	0.000489126
	embryo	CRISPLD2	chr18:10979984-10980340	0.08952	0.24106	0.08952	0.39518	0.10725	0.86086	0.11252	1.2997	30.8852	50.9374	68.5485	91.538	60.4773	0.967943	0.439939	0.0277945
	embryo	ZC3H18	chr18:13833955-13834341	0.08952	0.26784	0.08952	0.13831	0.08952	0.62771	0.08952	0.68699	34.4489	17.365	59.9799	60.4947	43.0721	1.21927	0.517733	0.0185219
	embryo	CDT1	chr18:14008106-14008614	0.0991	0.21427	0.08952	0.11855	0.09972	0.66358	0.08952	0.38991	24.9457	15.0497	56.5525	34.2273	32.6938	1.18236	0.59423	0.0466192
	adult	PABPN1L	chr18:14045413-14045943	0.12106	1.07136	0.15531	1.81783	0.08952	0.30489	0.08952	0.44561	104.534	135.447	29.1331	39.0032	77.0295	-1.81445	0.388042	2.92656e-06
	adult	CBFA2T3	chr18:14066264-14066722	0.1291	0.93744	0.16281	1.46217	0.08952	0.25108	0.08952	0.33421	85.5282	103.032	23.992	29.4514	60.501	-1.81749	0.426442	2.02625e-05
	embryo	C18H16orf87	chr18:15162825-15163337	0.08952	0.10714	0.08952	0.11855	0.10617	0.66358	0.09432	0.79839	13.0668	15.0497	53.1251	66.8626	37.026	2.09352	0.564961	0.000210886
	embryo	SIAH1	chr18:16797831-16799068	0.08952	0.1607	0.08952	0.11855	0.08952	0.55597	0.08952	0.50131	20.1942	15.0497	53.1251	43.7791	33.037	1.45952	0.574271	0.0110373
	embryo	SIAH1	chr18:16798156-16799101	0.08952	0.1607	0.08952	0.15807	0.12411	1.21955	0.12106	1.1883	20.1942	19.6804	83.9719	78.0063	50.4632	2.02213	0.479338	2.45827e-05
	embryo	PAPD5	chr18:18572025-18572667	0.08952	0.21427	0.08952	0.17783	0.11514	0.87879	0.12069	0.76126	27.3215	21.9957	65.121	50.1469	41.1463	1.22459	0.512693	0.016915
	adult	NOD2	chr18:19089849-19090250	0.14035	0.53568	0.15056	0.65205	0.12769	0.19728	0.12069	0.31564	45.1399	49.7797	12.8528	20.6956	32.117	-1.49707	0.576332	0.00938848
	embryo	IRX3	chr18:22618308-22618915	0.09803	0.18749	0.098	0.4347	0.09541	0.80705	0.10955	1.11403	22.5699	50.9374	71.9759	80.3943	56.4694	1.05	0.47155	0.0259669
	embryo	AMFR	chr18:24207496-24207824	0.11142	0.1607	0.08952	0.11855	0.10402	0.68151	0.10249	0.57558	16.6305	15.0497	55.6956	44.575	32.9877	1.66187	0.578931	0.00409705
	embryo	GNAO1	chr18:24437274-24437657	0.09857	0.29462	0.08952	0.23711	0.08952	0.59184	0.09766	0.83552	34.4489	30.0994	56.5525	67.6585	47.1898	0.945396	0.470533	0.0445156
	embryo	NUP93	chr18:24795656-24796376	0.09535	0.18749	0.08952	0.15807	0.08952	0.5739	0.08952	0.53845	22.5699	19.6804	54.8388	47.759	36.212	1.27992	0.5402	0.0178199
	embryo	CPNE2	chr18:25110747-25111357	0.08952	0.21427	0.08952	0.19759	0.1302	1.36302	0.09172	0.92836	27.3215	25.4687	89.113	80.3943	55.5744	1.68292	0.447739	0.00017079
	embryo	CMTM4	chr18:34436037-34436439	0.08952	0.05357	0.10591	0.17783	0.10187	0.4663	0.10769	0.40848	5.93946	18.5227	38.5585	29.4514	23.118	1.47121	0.723548	0.0420195
	embryo	NOL3	chr18:34808303-34808506	0.08952	0.10714	0.08952	0.11855	0.09362	0.5201	0.08952	0.63129	13.0668	15.0497	47.1271	55.7188	32.7406	1.87099	0.587571	0.00145118
	embryo	GFOD2	chr18:35264209-35264608	0.12963	0.32141	0.14226	0.0988	0.1485	0.96846	0.2009	1.28114	28.5094	6.94601	55.6956	50.1469	35.3245	1.58108	0.626781	0.011651
	embryo	CENPT	chr18:35349157-35349783	0.09107	0.26784	0.1229	0.25687	0.20768	1.5603	0.17676	1.26257	34.4489	23.1534	64.2642	56.5148	44.5953	1.06886	0.492295	0.0299173
	embryo	PSKH1	chr18:35387850-35388190	0.14571	0.21427	0.14068	0.35566	0.15173	1.14781	0.17119	0.92836	16.6305	28.9417	64.2642	42.9831	38.2049	1.23188	0.551636	0.0255404
	embryo	NFATC3	chr18:35516885-35517456	0.13981	0.21427	0.11658	0.13831	0.1155	0.41249	0.15337	0.90979	17.8184	12.7344	29.99	46.963	26.8764	1.3352	0.64254	0.0377091
	embryo	SMPD3	chr18:35749075-35749588	0.1291	0.18749	0.10393	0.17783	0.10761	0.59184	0.16153	0.90979	16.6305	19.6804	46.2702	44.575	31.789	1.32233	0.575436	0.0215645
	embryo	SMPD3	chr18:35805571-35806116	0.18213	0.42855	0.13871	0.25687	0.14276	0.69945	0.20015	1.50394	27.3215	20.838	41.1291	59.6987	37.2468	1.06807	0.541034	0.0483684
	embryo	CHTF8	chr18:36343348-36343680	0.09107	0.08035	0.08952	0.13831	0.08952	0.43043	0.08952	0.38991	9.50313	17.365	41.1291	34.2273	25.5561	1.48527	0.660237	0.0244742
	adult	VPS4A	chr18:36457955-36458297	0.16928	1.20528	0.24343	2.39084	0.08952	0.4663	0.09358	0.46418	84.3403	113.451	44.5565	39.0032	70.3379	-1.24446	0.393221	0.001552
	embryo	WWP2	chr18:36828504-36828805	0.18856	0.24106	0.14582	0.15807	0.22311	1.23748	0.22986	1.33684	14.2547	11.5767	47.1271	46.167	29.7814	1.8534	0.61309	0.00250243
	embryo	IST1	chr18:39203201-39203726	0.16178	0.24106	0.11065	0.11855	0.13774	0.60977	0.19198	0.83552	16.6305	11.5767	37.7017	34.2273	25.034	1.35135	0.652033	0.0382163
	embryo	ATXN1L	chr18:39245823-39246257	0.08952	0.05357	0.09129	0.0988	0.10797	0.5739	0.13257	0.55702	5.93946	11.5767	45.4134	33.4313	24.0902	2.16677	0.713071	0.00237647
	embryo	AP1G1	chr18:39265602-39265838	0.08952	0.10714	0.08952	0.13831	0.10187	0.4663	0.13406	0.72412	13.0668	17.365	38.5585	42.9831	27.9934	1.42138	0.618139	0.0214796
	embryo	POP4	chr18:40233412-40233644	0.09749	0.21427	0.10275	0.15807	0.1033	0.5739	0.13331	0.77982	24.9457	17.365	47.1271	46.167	33.9012	1.14178	0.558404	0.040882
	embryo	DPY19L3	chr18:42917996-42919293	0.11303	0.10714	0.10907	0.17783	0.08952	0.44836	0.10286	0.46418	10.691	18.5227	42.8428	35.8192	26.9689	1.42666	0.639795	0.0257561
	embryo	WTIP	chr18:44880651-44881211	0.11035	0.18749	0.10314	0.17783	0.11837	0.77118	0.12514	0.59415	19.0063	19.6804	55.6956	37.4112	32.9484	1.2656	0.57526	0.0278039
	embryo	ZNF181	chr18:45515181-45515676	0.08952	0.13392	0.08952	0.17783	0.0929	0.4663	0.09766	0.68699	16.6305	21.9957	42.8428	55.7188	34.2969	1.35144	0.563363	0.0164453
	embryo	LGI4	chr18:45860510-45860821	0.08952	0.18749	0.08952	0.03952	0.08952	0.4663	0.08952	0.37134	23.7578	4.63067	44.5565	32.6353	26.3951	1.44603	0.723434	0.0456261
	embryo	LSR	chr18:45965241-45965560	0.08952	0.45533	0.08952	0.21735	0.11406	1.07607	0.12551	1.35541	59.3946	27.784	80.5445	85.1702	63.2233	0.928581	0.444731	0.0368012
	embryo	USF2	chr18:45981507-45982001	0.08952	0.10714	0.08952	0.19759	0.10115	0.5739	0.08952	0.51988	13.0668	25.4687	47.9839	46.167	33.1716	1.28669	0.581795	0.0269955
	embryo	USF2	chr18:45981531-45982106	0.10124	0.10714	0.08952	0.17783	0.09541	0.35869	0.09135	0.64985	11.8789	21.9957	31.7037	56.5148	30.5233	1.38079	0.6277	0.0278238
	embryo	COX6B1	chr18:46378248-46378553	0.10232	0.13392	0.08952	0.23711	0.12267	0.53803	0.16339	1.70818	15.4426	30.0994	36.8448	82.7822	41.2922	1.39354	0.578802	0.0160562
	embryo	LIN37	chr18:46461775-46462105	0.10232	0.10714	0.08952	0.23711	0.11155	0.55597	0.14074	1.68962	11.8789	30.0994	41.9859	95.5179	44.8705	1.71108	0.584431	0.00341393
	embryo	ARHGAP33	chr18:46487280-46487607	0.08952	0.26784	0.08952	0.27663	0.10581	0.77118	0.13628	1.1883	34.4489	34.73	61.6936	69.2505	50.0308	0.920962	0.454183	0.0425877
	embryo	NFKBID	chr18:46587519-46587858	0.08952	0.18749	0.08952	0.15807	0.08952	0.48423	0.08952	0.74269	23.7578	19.6804	46.2702	65.2706	38.7447	1.36228	0.534263	0.0107777
	embryo	SDHAF1	chr18:46667773-46668554	0.10446	0.6696	0.09563	0.45446	0.08952	1.14781	0.11957	1.68962	76.0251	54.4104	109.678	112.234	88.0866	0.767576	0.353849	0.0300661
	embryo	SDHAF1	chr18:46667773-46668565	0.08952	0.21427	0.08952	0.29639	0.08952	0.50217	0.09061	1.0769	27.3215	38.2031	47.9839	93.926	51.8586	1.11591	0.495786	0.0243994
	embryo	CAPNS1	chr18:46798601-46799135	0.08952	0.45533	0.08952	0.27663	0.10438	0.96846	0.13628	1.85672	59.3946	34.73	78.8307	108.254	70.3023	0.993343	0.417571	0.0173663
	embryo	ZNF461	chr18:46929468-46929965	0.08952	0.18749	0.08952	0.0988	0.08952	0.41249	0.08987	0.94693	23.7578	12.7344	39.4154	83.5782	39.8714	1.75665	0.586718	0.00275327
	embryo	ZNF566	chr18:47043766-47044334	0.09107	0.26784	0.08952	0.19759	0.08952	0.4663	0.13034	1.46681	34.4489	25.4687	44.5565	89.1501	48.406	1.16075	0.511656	0.0232918
	embryo	ZNF566	chr18:47043766-47044493	0.08952	0.1607	0.08952	0.03952	0.08952	0.28695	0.08952	0.61272	20.1942	4.63067	27.4194	54.1268	26.5928	1.72116	0.734002	0.0190325
	embryo	ZNF383	chr18:47307787-47308050	0.08952	0.18749	0.09445	0.17783	0.12805	0.69945	0.19236	1.85672	23.7578	20.838	46.2702	76.4143	41.8201	1.46192	0.528614	0.00568229
	embryo	ZNF527	chr18:47380448-47381001	0.08952	0.13392	0.08952	0.11855	0.08952	0.68151	0.09618	0.74269	16.6305	15.0497	65.121	61.2907	39.523	1.99669	0.538865	0.000211088
	embryo	ZNF569	chr18:47440886-47441373	0.08952	0.1607	0.08952	0.29639	0.08952	0.66358	0.08952	1.05833	20.1942	38.2031	63.4073	93.926	53.9326	1.42915	0.483578	0.00312291
	embryo	ZNF420	chr18:47522785-47523581	0.11999	0.26784	0.08952	0.21735	0.11693	1.39889	0.12403	1.15117	26.1336	27.784	101.966	73.2304	57.2785	1.69891	0.451954	0.000170566
	embryo	ZNF345	chr18:47583355-47583837	0.09803	0.29462	0.08952	0.17783	0.14527	1.41683	0.14891	1.09547	35.6368	21.9957	83.115	58.1067	49.7136	1.2933	0.486667	0.00787326
	embryo	SIPA1L3	chr18:47769462-47769831	0.10339	0.24106	0.08952	0.25687	0.11765	0.96846	0.17156	1.83815	27.3215	32.4147	70.2622	85.1702	53.7921	1.3797	0.451368	0.00223776
	embryo	EIF3K	chr18:48382878-48383284	0.08952	0.1607	0.08952	0.11855	0.08952	0.4663	0.1192	0.76126	20.1942	15.0497	44.5565	50.1469	32.4868	1.42743	0.576022	0.0132087
	embryo	FBXO17	chr18:48673905-48674387	0.08952	0.21427	0.08952	0.15807	0.09075	0.64564	0.13443	1.20687	27.3215	19.6804	60.8368	70.8425	44.6703	1.48784	0.498257	0.00282577
	adult	PAK4	chr18:48880499-48880898	0.13767	0.6696	0.18455	1.10651	0.08952	0.30489	0.08952	0.1671	57.0188	68.3024	29.1331	14.3277	42.1955	-1.53294	0.526411	0.00359056
	embryo	SUPT5H	chr18:49132243-49132614	0.08952	0.21427	0.08952	0.21735	0.10366	0.91466	0.1062	0.96549	27.3215	27.784	75.4033	71.6384	50.5368	1.41572	0.460591	0.00211415
	adult	AKT2	chr18:49655745-49656306	0.1832	0.96423	0.26596	1.18554	0.10007	0.23315	0.08952	0.27851	61.7704	50.9374	19.7077	24.6755	39.2727	-1.34255	0.514339	0.00904753
	embryo	AKT2	chr18:49674878-49675320	0.08999	0.13392	0.08952	0.15807	0.08952	0.50217	0.09841	0.76126	16.6305	19.6804	47.9839	61.2907	36.3964	1.5897	0.551521	0.00394665
	adult	PLD3	chr18:49719800-49720261	0.20838	1.1785	0.33788	1.73879	0.10581	0.48423	0.09135	0.20424	66.5219	59.0411	38.5585	17.5116	45.4083	-1.1674	0.513584	0.0230228
	embryo	NUMBL	chr18:49973861-49974223	0.10071	0.21427	0.09919	0.29639	0.08952	0.71738	0.1088	1.2997	24.9457	33.5724	68.5485	94.7219	55.4471	1.48037	0.457324	0.00120788
	embryo	COQ8B	chr18:49992396-49992733	0.08952	0.10714	0.08952	0.13831	0.10545	0.75325	0.12291	0.59415	13.0668	17.365	60.8368	38.2072	32.3689	1.70008	0.601175	0.00468497
	embryo	MEGF8	chr18:50962522-50963171	0.08999	0.08035	0.09484	0.17783	0.10653	0.62771	0.15039	0.76126	9.50313	20.838	49.6976	39.7991	29.9595	1.55741	0.625831	0.0128264
	embryo	GSK3A	chr18:51031091-51031540	0.09321	0.08035	0.09998	0.13831	0.10904	0.64564	0.14779	1.00263	9.50313	15.0497	50.5545	53.3308	32.1095	2.07935	0.606459	0.000606546
	embryo	RPS19	chr18:51362572-51362944	0.08952	0.26784	0.08952	0.27663	0.08952	0.9864	0.11772	0.77982	34.4489	34.73	94.2541	52.5349	53.992	1.08354	0.471958	0.0216852
	embryo	XRCC1	chr18:51763727-51764017	0.09374	0.08035	0.10472	0.13831	0.09972	0.35869	0.10249	0.48275	9.50313	15.0497	29.99	37.4112	22.9885	1.45611	0.688386	0.0344087
	embryo	ZNF428	chr18:51838067-51838765	0.08952	0.26784	0.11658	0.37542	0.09936	0.96846	0.12923	0.87266	34.4489	37.0454	83.115	53.3308	51.985	0.930726	0.464245	0.0449825
	embryo	SMG9	chr18:51955719-51956833	0.08952	0.10714	0.08952	0.11855	0.08952	0.43043	0.08952	0.35278	13.0668	15.0497	41.1291	31.0433	25.0722	1.35859	0.6523	0.0372725
	embryo	ZNF283	chr18:52039913-52040304	0.08952	0.1607	0.08952	0.21735	0.08952	0.41249	0.09172	0.74269	20.1942	27.784	39.4154	63.6786	37.768	1.10418	0.547161	0.0435889
	embryo	ZNF227	chr18:52152609-52152911	0.08952	0.24106	0.08952	0.21735	0.12052	0.91466	0.114	0.89123	30.8852	27.784	64.2642	62.0867	46.255	1.10696	0.474464	0.0196447
	embryo	ZNF235	chr18:52227417-52227890	0.08952	0.53568	0.08952	0.63229	0.08952	1.14781	0.14222	2.76651	70.0856	81.0368	109.678	154.421	103.805	0.806135	0.336227	0.0165031
	embryo	ZNF180	chr18:52316951-52317526	0.08952	0.10714	0.08952	0.11855	0.09326	0.69945	0.17008	1.63391	13.0668	15.0497	64.2642	76.4143	42.1988	2.32281	0.538849	1.62749e-05
	embryo	CLASRP	chr18:52724124-52724439	0.08952	0.1607	0.08952	0.11855	0.09434	0.4663	0.16116	1.78245	20.1942	15.0497	41.9859	87.5581	41.197	1.88083	0.569662	0.000961125
	adult	PPP1R37	chr18:52763910-52764151	0.19285	0.96423	0.35645	2.35132	0.11801	0.30489	0.10361	0.31564	58.2067	75.2484	21.4214	23.8795	44.689	-1.55829	0.487398	0.00138786
	adult	CKM	chr18:52965722-52966326	0.12963	0.64282	0.164	0.92867	0.08952	0.08967	0.08952	0.22281	58.2067	64.8294	8.56856	19.1036	37.6771	-2.14584	0.566848	0.000153354
	adult	PPM1N	chr18:53095845-53096278	0.11892	0.64282	0.15214	1.12626	0.08952	0.30489	0.08952	0.1671	64.1462	85.6674	29.1331	14.3277	48.3186	-1.79095	0.504009	0.000380272
	adult	RTN2	chr18:53095845-53096278	0.10071	0.42855	0.14108	0.92867	0.08952	0.25108	0.08952	0.40848	49.8915	75.2484	23.992	35.8192	46.2378	-1.06328	0.491469	0.0305046
	adult	VASP	chr18:53103807-53104441	0.11624	0.56247	0.14503	0.67181	0.13989	0.48423	0.17193	0.55702	57.0188	53.2527	29.1331	25.4714	41.219	-1.01473	0.493528	0.0397747
	adult	SIX5	chr18:53309941-53310319	0.10178	0.64282	0.09563	0.35566	0.08952	0.19728	0.08952	0.18567	74.8372	42.8337	18.8508	15.9197	38.1103	-1.75939	0.549666	0.00137027
	embryo	FOXA3	chr18:53383820-53384314	0.08952	0.37498	0.08952	0.27663	0.1033	0.9864	0.10918	1.50394	48.7036	34.73	81.4013	109.05	68.4711	1.19262	0.41108	0.00371754
	embryo	MYPOP	chr18:53412160-53412715	0.08952	0.18749	0.08952	0.13831	0.08952	0.53803	0.08952	0.77982	23.7578	17.365	51.4114	69.2505	40.4462	1.55497	0.529332	0.00330765
	embryo	HIF3A	chr18:53559875-53560571	0.08952	0.08035	0.08952	0.0988	0.08952	0.39456	0.08952	0.37134	9.50313	12.7344	37.7017	32.6353	23.1436	1.65974	0.687459	0.0157647
	embryo	CCDC8	chr18:53691751-53692072	0.08952	0.1607	0.08952	0.0988	0.08952	0.48423	0.08952	0.68699	20.1942	12.7344	46.2702	60.4947	34.9234	1.69948	0.574601	0.00309977
	embryo	SLC1A5	chr18:53875756-53876165	0.08952	0.32141	0.08952	0.53349	0.14204	2.56463	0.13628	2.50657	41.5762	68.3024	154.234	145.665	102.444	1.44694	0.348194	3.2449e-05
	embryo	BICRA	chr18:54548301-54548591	0.10499	0.21427	0.08952	0.19759	0.1302	0.96846	0.12626	1.1883	23.7578	25.4687	63.4073	74.8224	46.8641	1.48988	0.482275	0.00200643
	embryo	LIG1	chr18:54892801-54893577	0.12963	0.53568	0.12567	0.4347	0.13128	1.25541	0.1775	1.98669	48.7036	39.3607	81.4013	88.3541	64.4549	0.947731	0.405305	0.0193708
	embryo	KDELR1	chr18:55086419-55086730	0.08952	0.1607	0.08952	0.15807	0.08952	0.5201	0.08952	0.53845	20.1942	19.6804	49.6976	47.759	34.3328	1.28923	0.55214	0.0195447
	embryo	SPHK2	chr18:55266353-55266694	0.23088	0.32141	0.41929	0.47422	0.19333	1.02227	0.27628	1.67105	15.4426	12.7344	44.5565	47.759	30.1231	1.713	0.604222	0.00458174
	adult	MAMSTR	chr18:55358134-55358558	0.16553	1.31242	0.19522	1.69928	0.09254	0.23315	0.10843	0.20424	93.8434	100.717	21.4214	14.3277	57.5774	-2.44853	0.455283	7.53e-08
	embryo	FTL	chr18:55538271-55538578	0.08952	0.26784	0.08952	0.15807	0.08952	0.41249	0.08952	0.85409	34.4489	19.6804	39.4154	75.6184	42.2907	1.09083	0.546342	0.0458675
	adult	HRC	chr18:55657711-55658077	0.09589	0.37498	0.12567	0.45446	0.08952	0.14348	0.10546	0.31564	46.3278	41.6761	13.7097	23.0835	31.1993	-1.25444	0.583011	0.0314242
	embryo	PIH1D1	chr18:55909200-55909573	0.08952	0.13392	0.08952	0.19759	0.13594	1.00433	0.11363	0.64985	16.6305	25.4687	62.5505	45.371	37.5052	1.35575	0.54804	0.0133676
	embryo	RCN3	chr18:55968242-55968658	0.08952	0.21427	0.09326	0.21735	0.11227	1.32715	0.08952	0.53845	27.3215	26.6264	101.109	47.759	50.704	1.46253	0.510372	0.00416212
	adult	FUZ	chr18:56171065-56171413	0.13713	0.74995	0.13515	1.26458	0.08952	0.07174	0.09544	0.1671	64.1462	107.663	6.85485	13.5317	48.049	-3.06788	0.550547	2.51229e-08
	embryo	MED25	chr18:56176970-56177323	0.08952	0.1607	0.08952	0.19759	0.12088	0.73531	0.12886	1.11403	20.1942	25.4687	51.4114	68.4545	41.3822	1.39253	0.516762	0.00704483
	adult	PTOV1	chr18:56202087-56202780	0.10714	0.45533	0.08952	0.4347	0.08952	0.08967	0.10101	0.09284	49.8915	55.5681	8.56856	7.16384	30.298	-2.74719	0.627438	1.19537e-05
	adult	PNKP	chr18:56215673-56216254	0.2507	1.82132	0.31733	1.64	0.1962	0.4663	0.22429	0.27851	85.5282	59.0411	19.7077	9.55179	43.4572	-2.31083	0.541758	1.99517e-05
	embryo	VRK3	chr18:56326579-56327444	0.08952	0.13392	0.08952	0.07904	0.09003	0.30489	0.09024	0.44561	16.6305	9.26135	28.2762	39.0032	23.2928	1.38056	0.69025	0.0454903
	embryo	VRK3	chr18:56327539-56327769	0.08952	0.1607	0.08952	0.0988	0.11119	0.71738	0.11363	0.61272	20.1942	12.7344	54.8388	42.1871	32.4886	1.55974	0.589657	0.00816534
	embryo	JOSD2	chr18:56638151-56638648	0.08952	0.02678	0.08952	0.0988	0.10581	0.44836	0.1062	0.55702	2.37578	12.7344	35.9879	41.3911	23.1223	2.35124	0.774073	0.00238561
	embryo	CTU1	chr18:57066123-57066504	0.08952	0.18749	0.08952	0.13831	0.10151	0.41249	0.11215	0.79839	23.7578	17.365	34.2742	56.5148	32.978	1.14512	0.583607	0.049746
	embryo	ZNF432	chr18:57822252-57822585	0.08952	0.13392	0.08952	0.0988	0.08952	0.50217	0.08952	0.77982	16.6305	12.7344	47.9839	69.2505	36.6498	1.99936	0.572161	0.000475111
	embryo	ZNF331	chr18:60754000-60755034	0.08952	0.21427	0.08952	0.17783	0.08952	0.44836	0.08952	0.70555	27.3215	21.9957	42.8428	62.0867	38.5617	1.09117	0.531443	0.0400518
	adult	PRKCG	chr18:61581766-61582239	0.17303	1.52669	0.18139	1.60048	0.25575	1.81138	0.26625	1.67105	104.534	101.875	59.9799	49.3509	78.935	-0.917962	0.362989	0.0114421
	embryo	U2AF2	chr18:61892657-61893559	0.08952	0.13392	0.08952	0.03952	0.08952	0.35869	0.08952	0.38991	16.6305	4.63067	34.2742	34.2273	22.4407	1.69168	0.742504	0.0227058
	embryo	PPP6R1	chr18:62208242-62208988	0.08952	0.24106	0.08952	0.21735	0.08952	0.5201	0.08952	0.74269	30.8852	27.784	49.6976	65.2706	43.4094	0.971854	0.493536	0.048934
	embryo	PPP1R12C	chr18:62290286-62290522	0.08952	0.24106	0.08952	0.15807	0.14276	1.43476	0.13034	1.11403	30.8852	19.6804	85.6856	67.6585	50.9774	1.60131	0.479059	0.00082992
	embryo	LENG9	chr18:62890361-62890885	0.08952	0.18749	0.08952	0.13831	0.13953	0.87879	0.12663	0.72412	23.7578	17.365	53.1251	45.371	34.9047	1.26056	0.553782	0.0228298
	adult	RPS9	chr18:63204063-63204263	0.18588	1.0178	0.26477	1.95614	0.23602	0.43043	0.17899	0.31564	64.1462	84.5098	15.4234	13.5317	44.4028	-2.36183	0.511097	3.81721e-06
	embryo	ZNF583	chr18:63765103-63765927	0.11035	0.08035	0.13673	0.07904	0.13523	0.60977	0.15188	0.46418	8.31524	5.78834	38.5585	23.8795	19.1354	2.14643	0.793793	0.00685072
	embryo	ZFP28	chr18:63907119-63907577	0.08952	0.05357	0.08952	0	0.08952	0.30489	0.08952	0.55702	5.93946	0	29.1331	49.3509	21.1059	3.73699	0.955529	9.19475e-05
	embryo	ZNF304	chr18:64518069-64518617	0.09696	0.08035	0.08952	0.13831	0.08952	0.48423	0.08952	0.44561	9.50313	17.365	46.2702	39.0032	28.0354	1.66359	0.637516	0.00906796
	embryo	ZNF548	chr18:64619670-64619999	0.08952	0.13392	0.08952	0.15807	0.08952	0.41249	0.08952	0.59415	16.6305	19.6804	39.4154	52.5349	32.0653	1.34089	0.580069	0.0207993
	embryo	ZSCAN4	chr18:65078694-65079450	0.09803	0.02678	0.08952	0.05928	0.10617	0.44836	0.11809	0.72412	2.37578	6.94601	35.9879	48.5549	23.4662	3.17645	0.804916	7.93647e-05
	embryo	ZNF154	chr18:65269612-65269947	0.08952	0.13392	0.09247	0.13831	0.08952	0.44836	0.09358	0.64985	16.6305	16.2074	42.8428	54.9228	32.6509	1.57489	0.579346	0.00656012
	embryo	ZNF606	chr18:65486954-65487237	0.08952	0.1607	0.08952	0.23711	0.09756	0.77118	0.11289	0.92836	20.1942	30.0994	67.6916	65.2706	45.8139	1.40117	0.490931	0.00431588
	embryo	ZNF135	chr18:65495901-65496271	0.08952	0.02678	0.08952	0.07904	0.08952	0.39456	0.09729	0.61272	2.37578	9.26135	37.7017	49.3509	24.6724	2.89799	0.770853	0.000170282
	embryo	RPS5	chr18:65659792-65660350	0.08952	0.1607	0.08952	0.15807	0.08952	0.69945	0.13294	1.46681	20.1942	19.6804	66.8348	87.5581	48.5668	1.95399	0.492396	7.23766e-05
	embryo	ZNF132	chr18:65701680-65702413	0.08952	0.10714	0.08952	0.15807	0.08952	0.44836	0.08952	0.44561	13.0668	19.6804	42.8428	39.0032	28.6483	1.31991	0.611829	0.030981
	embryo	UBE2M	chr18:65782103-65783275	0.08952	0.13392	0.08952	0.17783	0.08952	0.34076	0.09766	0.94693	16.6305	21.9957	32.5605	76.4143	36.9003	1.49772	0.5963	0.0120155
	embryo	UBE2M	chr18:65782157-65783275	0.08952	0.26784	0.08952	0.15807	0.10868	0.89672	0.1062	0.89123	34.4489	19.6804	70.2622	66.0666	47.6145	1.3341	0.489371	0.00640793
	embryo	MZF1	chr18:65795648-65795998	0.08952	0.18749	0.08952	0.27663	0.11657	1.57824	0.09358	1.2997	23.7578	34.73	115.676	109.846	71.0023	1.94547	0.411429	2.26105e-06
	embryo	TOM1L1	chr19:5021587-5021916	0.08952	0.1607	0.09405	0.21735	0.09039	0.5201	0.09655	0.87266	20.1942	26.6264	48.8408	71.6384	41.8249	1.36394	0.520184	0.00874068
	embryo	HLF	chr19:5491090-5491525	0.08952	0.32141	0.10947	0.21735	0.16607	1.63204	0.22206	2.65511	41.5762	21.9957	83.9719	94.7219	60.5664	1.4933	0.44831	0.000865459
	embryo	AKAP1	chr19:7931368-7931920	0.13392	0.18749	0.11658	0.23711	0.19764	1.48856	0.22652	1.68962	16.6305	23.1534	64.2642	58.9027	40.7377	1.62891	0.522914	0.00183907
	embryo	CUEDC1	chr19:8742184-8742637	0.08952	0.18749	0.08952	0.11855	0.16751	1.12987	0.18567	1.33684	23.7578	15.0497	57.4093	57.3108	38.3819	1.56525	0.539907	0.00374213
	embryo	DYNLL2	chr19:8885740-8886099	0.10606	0.1607	0.09326	0.25687	0.11048	0.41249	0.15522	1.68962	17.8184	31.257	31.7037	85.9661	41.6863	1.26264	0.589934	0.0323306
	embryo	PTRH2	chr19:10673898-10674430	0.08952	0.1607	0.08952	0.13831	0.11012	0.62771	0.10583	1.28114	20.1942	17.365	48.8408	96.3139	45.6785	1.95261	0.540021	0.000299429
	embryo	MED13	chr19:11056805-11057262	0.08952	0.13392	0.09287	0.15807	0.10438	0.41249	0.10361	0.66842	16.6305	19.6804	33.4174	50.9429	30.1678	1.21708	0.600759	0.0427746
	embryo	BRIP1	chr19:11229826-11230201	0.08952	0.08035	0.08952	0.05928	0.08952	0.68151	0.08952	0.59415	9.50313	6.94601	65.121	52.5349	33.5263	2.83947	0.637736	8.49086e-06
	embryo	MYO19	chr19:12883873-12884124	0.08952	0.18749	0.08952	0.15807	0.09147	0.5739	0.08952	0.79839	23.7578	19.6804	53.1251	70.8425	41.8514	1.5145	0.516404	0.00335939
	embryo	PIGW	chr19:12884224-12884549	0.09696	0.18749	0.08952	0.29639	0.12375	0.73531	0.12143	1.16973	22.5699	38.2031	50.5545	76.4143	46.9355	1.0629	0.501377	0.0340099
	embryo	AP2B1	chr19:14757463-14757933	0.08952	0.05357	0.08952	0	0.08952	0.48423	0.08952	0.46418	5.93946	0	46.2702	40.5951	23.2012	3.88259	0.91721	2.30548e-05
	embryo	PEX12	chr19:14763579-14764160	0.08952	0.08035	0.08952	0.07904	0.08952	0.50217	0.08952	0.76126	9.50313	9.26135	47.9839	67.6585	33.6017	2.62469	0.625582	2.72155e-05
	embryo	RFFL	chr19:14997542-14998102	0.08952	0.08035	0.08952	0.13831	0.12267	0.48423	0.12477	0.55702	9.50313	17.365	33.4174	35.0232	23.8272	1.34723	0.675881	0.0462296
	adult	MYO1D	chr19:17330491-17331083	0.12321	0.56247	0.13634	0.45446	0.17074	0.23315	0.15299	0.27851	53.4551	38.2031	11.1391	14.3277	29.2812	-1.84497	0.609253	0.00245979
	embryo	NF1	chr19:18873938-18874530	0.08952	0.08035	0.08952	0.15807	0.1155	0.53803	0.12589	0.85409	9.50313	19.6804	39.4154	53.3308	30.4824	1.66667	0.623935	0.00755771
	embryo	LYRM9	chr19:19502847-19503410	0.08952	0.10714	0.08952	0.01976	0.11478	0.78912	0.12291	1.48538	13.0668	2.31534	58.2662	95.5179	42.2916	3.32976	0.656734	3.97426e-07
	embryo	RAB34	chr19:20143696-20144294	0.08952	0.21427	0.08952	0.0988	0.08952	0.37662	0.10472	0.94693	27.3215	12.7344	35.9879	71.6384	36.9206	1.42979	0.598477	0.0168921
	embryo	FAM222B	chr19:20228517-20228827	0.08952	0.18749	0.08952	0.11855	0.09254	0.68151	0.10286	0.96549	23.7578	15.0497	62.5505	74.0264	43.8461	1.81748	0.516747	0.0004362
	embryo	PHF12	chr19:20317025-20317588	0.08952	0.13392	0.08952	0.19759	0.08952	0.43043	0.08952	0.59415	16.6305	25.4687	41.1291	52.5349	33.9408	1.15329	0.565664	0.0414674
	embryo	PHF12	chr19:20317843-20318198	0.08952	0.1607	0.08952	0.15807	0.08952	0.62771	0.11029	1.1883	20.1942	19.6804	59.9799	85.1702	46.2561	1.86516	0.50523	0.000222752
	embryo	BLMH	chr19:21374787-21375109	0.08952	0.13392	0.08952	0.11855	0.08952	0.4663	0.08952	0.50131	16.6305	15.0497	44.5565	43.7791	30.0039	1.4797	0.595726	0.0129967
	adult	MYO1C	chr19:22614308-22614535	0.14571	2.16951	0.18178	2.8453	0.22239	3.5869	0.17119	2.11666	175.808	180.596	137.954	97.9059	148.066	-0.597264	0.283042	0.0348446
	embryo	PITPNA	chr19:22678437-22678796	0.13981	0.29462	0.26833	0.92867	0.1528	1.20161	0.14891	1.55965	24.9457	39.3607	66.8348	82.7822	53.4809	1.21762	0.460862	0.00824089
	embryo	PRPF8	chr19:22786371-22786812	0.08952	0.13392	0.09959	0.15807	0.10294	0.59184	0.10509	0.51988	16.6305	17.365	48.8408	39.0032	30.4599	1.36867	0.591581	0.0206906
	embryo	TSR1	chr19:23306733-23307251	0.08952	0.1607	0.08952	0.15807	0.11119	0.77118	0.12403	0.87266	20.1942	19.6804	59.1231	55.7188	38.6791	1.526	0.527618	0.0038251
	embryo	METTL16	chr19:23443274-23443780	0.08999	0.21427	0.1312	0.19759	0.14097	0.77118	0.12811	0.92836	27.3215	17.365	46.2702	57.3108	37.0669	1.21493	0.544348	0.0256215
	adult	SMTNL2	chr19:25112981-25113329	0.18267	0.91066	0.28255	1.79807	0.08952	0.26902	0.11846	0.29708	58.2067	72.9331	25.7057	19.8996	44.1863	-1.52614	0.491521	0.00190319
	embryo	PIMREG	chr19:25416611-25417192	0.08952	0.29462	0.098	0.21735	0.11514	0.93259	0.12069	1.0212	38.0125	25.4687	68.5485	66.8626	49.7231	1.09402	0.467111	0.0191761
	embryo	CAMTA2	chr19:26418757-26419203	0.08952	0.21427	0.08952	0.17783	0.10725	0.59184	0.12886	1.09547	27.3215	21.9957	47.1271	67.6585	41.0257	1.22065	0.518629	0.0185923
	embryo	RNF167	chr19:26455082-26455564	0.08952	0.1607	0.08952	0.0988	0.09864	0.86086	0.10323	1.09547	20.1942	12.7344	74.5465	84.3742	47.9623	2.27319	0.509903	8.26943e-06
	embryo	SLC16A13	chr19:26821372-26821603	0.08952	0.1607	0.08952	0.13831	0.09362	0.60977	0.11957	0.68699	20.1942	17.365	55.6956	45.371	34.6565	1.42787	0.557921	0.010489
	embryo	SLC2A4	chr19:26982939-26983261	0.08952	0.05357	0.08952	0.17783	0.08952	0.41249	0.08952	0.70555	5.93946	21.9957	39.4154	62.0867	32.3593	1.85876	0.656546	0.00463858
	adult	KCTD11	chr19:27052272-27052586	0.18052	0.69639	0.26951	2.0747	0.08952	0.16141	0.10546	0.22281	45.1399	87.9828	15.4234	16.7156	41.3154	-2.0505	0.546467	0.000175226
	embryo	PLSCR3	chr19:27078040-27078500	0.10071	0.1607	0.08952	0.17783	0.09792	0.44836	0.14631	1.2997	17.8184	21.9957	38.5585	70.0465	37.1048	1.44886	0.566566	0.0105501
	adult	NLGN2	chr19:27083615-27083994	0.12803	1.12493	0.17151	1.67952	0.10259	0.28695	0.09469	0.27851	103.347	112.294	23.1351	23.0835	65.4648	-2.22222	0.41432	8.16048e-08
	embryo	SENP3	chr19:27294973-27295493	0.08952	0.5089	0.08952	0.19759	0.17289	1.5603	0.18159	2.56227	66.5219	25.4687	77.117	112.234	70.3353	1.04434	0.460801	0.0234296
	embryo	DNAH2	chr19:27414297-27414807	0.10499	0.08035	0.09247	0.23711	0.12733	1.094	0.16933	1.85672	8.31524	28.9417	72.8328	86.7621	49.213	2.09543	0.545134	0.000121107
	adult	KDM6B	chr19:27523488-27523911	0.12856	0.64282	0.1644	0.81012	0.10904	0.41249	0.08952	0.22281	59.3946	56.7257	31.7037	19.1036	41.7319	-1.19574	0.508435	0.0186828
	embryo	KDM6B	chr19:27532647-27532995	0.08952	0.26784	0.08952	0.15807	0.08952	0.60977	0.08952	0.64985	34.4489	19.6804	58.2662	57.3108	42.4265	1.09589	0.511368	0.0321089
	adult	PER1	chr19:27789661-27790060	0.10553	0.69639	0.11342	0.69157	0.13702	0.5739	0.12217	0.50131	77.213	69.4601	35.1311	32.6353	53.6099	-1.11428	0.435607	0.0105276
	embryo	AURKB	chr19:27840779-27840991	0.08952	0.21427	0.08952	0.0988	0.08952	0.32282	0.09395	0.81696	27.3215	12.7344	30.8468	68.4545	34.8393	1.31377	0.620508	0.0342393
	embryo	ZNF18	chr19:30639353-30640251	0.09374	0.37498	0.08952	0.31614	0.14527	1.57824	0.15819	1.81959	47.5157	40.5184	92.5404	91.538	68.0281	1.06462	0.394489	0.00696048
	adult	PMP22	chr19:32781315-32781602	0.22499	1.58026	0.46355	3.83325	0.13451	0.39456	0.13183	0.68699	83.1524	94.9288	24.8488	41.3911	61.0803	-1.42351	0.432593	0.00099959
	embryo	ZNF286A	chr19:33071313-33071841	0.08952	0.08035	0.08952	0.05928	0.08952	0.39456	0.09209	0.48275	9.50313	6.94601	37.7017	41.3911	23.8855	2.26719	0.707088	0.00134417
	embryo	ZNF624	chr19:33088988-33089500	0.10017	0.10714	0.11065	0.15807	0.12733	0.59184	0.1244	0.61272	11.8789	16.2074	39.4154	39.0032	26.6262	1.48023	0.634923	0.0197346
	embryo	NCOR1	chr19:33327175-33327745	0.08952	0.08035	0.08952	0.13831	0.08952	0.50217	0.08952	0.46418	9.50313	17.365	47.9839	40.5951	28.8618	1.71844	0.63066	0.00643359
	embryo	AKAP10	chr19:33740418-33740773	0.09535	0.21427	0.08952	0.13831	0.08952	0.43043	0.10472	0.76126	26.1336	17.365	41.1291	57.3108	35.4846	1.18059	0.55802	0.0343717
	embryo	FLCN	chr19:34915279-34915590	0.08952	0.13392	0.08952	0.19759	0.09577	0.62771	0.11103	1.05833	16.6305	25.4687	55.6956	75.6184	43.3533	1.64066	0.519081	0.00157391
	embryo	FLCN	chr19:34915684-34916331	0.08952	0.13392	0.08952	0.13831	0.08952	0.48423	0.08952	0.66842	16.6305	17.365	46.2702	58.9027	34.7921	1.62999	0.563561	0.00382427
	adult	MAP2K3	chr19:35258804-35259315	0.10124	0.61603	0.10314	0.51373	0.08952	0.21521	0.08952	0.25994	71.2735	56.7257	20.5645	23.0835	42.9118	-1.55088	0.495625	0.00175319
	adult	NME2	chr19:35588606-35589106	0.08952	0.58925	0.08952	0.84964	0.08952	0.19728	0.08952	0.31564	77.213	108.821	18.8508	27.8594	58.186	-1.99092	0.452443	1.08068e-05
	embryo	NME1	chr19:35605245-35605685	0.08952	0.1607	0.08952	0.03952	0.09936	0.43043	0.19273	1.244	20.1942	4.63067	36.8448	50.9429	28.1531	1.82712	0.697814	0.00883561
	embryo	TOB1	chr19:35881634-35882106	0.08952	0.13392	0.08952	0.07904	0.11263	0.55597	0.19941	1.54108	16.6305	9.26135	41.9859	61.2907	32.2921	1.99922	0.616623	0.00118607
	adult	WFIKKN2	chr19:35913377-35913703	0.18802	2.14273	0.21182	2.64771	0.19082	1.79345	0.20053	1.68962	134.232	143.551	79.6876	66.8626	106.083	-0.923734	0.31648	0.0035141
	embryo	CACNA1G	chr19:36164672-36164990	0.08952	0.21427	0.08952	0.15807	0.09362	0.71738	0.12069	0.98406	27.3215	19.6804	65.121	64.4746	44.1494	1.46429	0.498259	0.00329476
	embryo	PDK2	chr19:36561047-36561416	0.08952	0.26784	0.09326	0.11855	0.12303	0.69945	0.16525	1.26257	34.4489	13.892	47.9839	60.4947	39.2049	1.16909	0.560114	0.0368672
	embryo	PHB	chr19:37195533-37196081	0.09964	0.1607	0.08952	0.21735	0.13415	1.27335	0.16042	2.45087	19.0063	27.784	80.5445	120.989	62.081	2.1064	0.459481	4.55515e-06
	embryo	ZNF652	chr19:37239400-37239936	0.08952	0.10714	0.08952	0.17783	0.08952	0.43043	0.10026	0.61272	13.0668	21.9957	41.1291	48.5549	31.1866	1.35385	0.59447	0.022762
	adult	PHOSPHO1	chr19:37344557-37345159	0.08952	0.53568	0.08952	0.49398	0.08952	0.37662	0.08952	0.27851	70.0856	63.6718	35.9879	24.6755	48.6052	-1.14303	0.466902	0.0143604
	embryo	CBX1	chr19:38395435-38396221	0.15749	0.53568	0.24422	1.12626	0.17612	1.47063	0.21724	2.85935	40.3883	53.2527	71.119	104.274	67.2585	0.905935	0.414293	0.0287643
	embryo	OSBPL7	chr19:38639227-38639534	0.08952	0.1607	0.08952	0.05928	0.09469	0.4663	0.14742	0.57558	20.1942	6.94601	41.9859	31.0433	25.0424	1.43012	0.695444	0.0397425
	embryo	LASP1	chr19:39454183-39454726	0.08952	0.21427	0.08952	0.23711	0.16069	1.66791	0.17825	1.93099	27.3215	30.0994	88.2562	85.9661	57.9108	1.60085	0.435983	0.000240832
	embryo	FBXO47	chr19:39530919-39531254	0.08952	0.18749	0.08952	0.15807	0.12052	0.60977	0.11957	0.89123	23.7578	19.6804	42.8428	58.9027	36.2959	1.22961	0.546045	0.0243325
	embryo	RAPGEFL1	chr19:40458163-40458578	0.08952	0.1607	0.08952	0.13831	0.09505	0.59184	0.12329	1.03976	20.1942	17.365	53.1251	66.8626	39.3867	1.67694	0.533058	0.00165587
	embryo	TOP2A	chr19:40653206-40653609	0.08952	0.13392	0.08952	0.15807	0.08952	0.35869	0.08952	1.31827	16.6305	19.6804	34.2742	117.009	46.8986	2.06042	0.60349	0.000639749
	embryo	SMARCE1	chr19:40855751-40856309	0.08952	0.13392	0.08952	0.05928	0.09649	0.41249	0.10212	0.42705	16.6305	6.94601	35.9879	32.6353	23.0499	1.54378	0.706291	0.028833
	embryo	ACLY	chr19:42093620-42094182	0.08952	0.37498	0.08952	0.3359	0.08952	0.62771	0.12514	2.07953	48.7036	42.8337	59.9799	132.133	70.9126	1.07177	0.447219	0.0165513
	embryo	NKIRAS2	chr19:42171602-42171895	0.08952	0.32141	0.08952	0.19759	0.08952	0.95053	0.08952	1.05833	41.5762	25.4687	90.8267	93.926	62.9494	1.46404	0.429651	0.000655583
	embryo	STAT5B	chr19:42384967-42385532	0.08952	0.18749	0.08952	0.13831	0.09613	0.43043	0.10583	0.77982	23.7578	17.365	37.7017	58.1067	34.2328	1.22257	0.570848	0.0322193
	embryo	ATP6V0A1	chr19:42560611-42560891	0.10392	0.5089	0.08952	0.31614	0.15711	1.66791	0.13554	1.65248	57.0188	40.5184	90.8267	96.3139	71.1695	0.941236	0.391945	0.0163302
	embryo	COASY	chr19:42638494-42638937	0.08952	0.10714	0.08952	0.19759	0.08952	0.30489	0.08952	0.72412	13.0668	25.4687	29.1331	63.6786	32.8368	1.26849	0.62699	0.0430585
	embryo	PSMC3IP	chr19:42654917-42655172	0.08952	0.18749	0.08952	0.15807	0.1051	1.0402	0.13665	2.28377	23.7578	19.6804	83.9719	132.929	65.0848	2.32194	0.457251	3.81331e-07
	embryo	EZH1	chr19:42786361-42787011	0.08952	0.18749	0.08952	0.17783	0.10294	0.80705	0.16451	1.89386	23.7578	21.9957	66.8348	91.538	51.0316	1.79262	0.478458	0.00017921
	embryo	BECN1	chr19:42847804-42848449	0.08952	0.21427	0.08952	0.37542	0.08952	0.75325	0.08952	0.76126	27.3215	47.4644	71.9759	67.6585	53.6051	0.899186	0.458297	0.0497604
	embryo	RPL27	chr19:43025902-43026212	0.08952	0.18749	0.08952	0.25687	0.08952	0.80705	0.08952	1.00263	23.7578	32.4147	77.117	89.1501	55.6099	1.56498	0.450595	0.000514402
	embryo	BRCA1	chr19:43139935-43141088	0.08952	0.13392	0.08952	0.21735	0.12949	0.95053	0.13257	1.41111	16.6305	27.784	62.5505	84.3742	47.8348	1.72512	0.501982	0.000589016
	embryo	BRCA1	chr19:43139935-43141098	0.10017	0.10714	0.10907	0.25687	0.19692	1.23748	0.17416	1.28114	11.8789	26.6264	53.1251	58.1067	37.4343	1.52826	0.564709	0.0068043
	embryo	ETV4	chr19:43449677-43450443	0.08952	0.32141	0.08952	0.21735	0.14168	1.95486	0.20313	3.82484	41.5762	27.784	117.389	149.645	84.0986	1.94697	0.388759	5.49519e-07
	embryo	HDAC5	chr19:43950624-43951573	0.10285	0.34819	0.10275	0.15807	0.10797	0.89672	0.11029	1.0769	39.2004	17.365	71.119	77.2103	51.2237	1.39331	0.492933	0.00470493
	embryo	ASB16	chr19:43988470-43988800	0.08952	0.21427	0.10235	0.27663	0.08952	0.60977	0.09581	0.83552	27.3215	31.257	58.2662	69.2505	46.5238	1.12245	0.476635	0.018525
	embryo	DCAKD	chr19:44737126-44737601	0.10553	0.18749	0.12764	0.15807	0.1216	0.5739	0.12849	0.85409	20.1942	13.892	40.2722	52.5349	31.7233	1.44716	0.59003	0.0141794
	embryo	PLEKHM1	chr19:45136833-45137408	0.08952	0.02678	0.08952	0.13831	0.12124	0.5739	0.1088	0.81696	2.37578	17.365	40.2722	59.6987	29.9279	2.33565	0.722015	0.00121684
	embryo	MYL4	chr19:46284862-46285244	0.08952	0.08035	0.08952	0.19759	0.08952	0.62771	0.10918	1.74532	9.50313	25.4687	59.9799	126.561	55.3783	2.41343	0.552196	1.23907e-05
	embryo	TLK2	chr19:46911170-46911694	0.08952	0.05357	0.08952	0.0988	0.09182	0.43043	0.10138	0.70555	5.93946	12.7344	39.4154	54.9228	28.253	2.33465	0.674855	0.000541221
	embryo	TANC2	chr19:47400282-47400626	0.08952	0.1607	0.08952	0.29639	0.08952	0.53803	0.08952	0.83552	20.1942	38.2031	51.4114	74.0264	45.9587	1.10247	0.51025	0.0307226
	embryo	DCAF7	chr19:47867268-47867815	0.08952	0.24106	0.08952	0.25687	0.08952	0.69945	0.08952	0.77982	30.8852	32.4147	66.8348	69.2505	49.8463	1.10422	0.457044	0.0156919
	adult	SMARCD2	chr19:48099828-48100168	0.11785	0.58925	0.13436	0.7706	0.08952	0.25108	0.08952	0.25994	59.3946	65.9871	23.992	23.0835	43.1143	-1.41374	0.487742	0.00374895
	embryo	BPTF	chr19:49128244-49128646	0.08952	0.1607	0.08952	0.29639	0.12698	1.14781	0.13814	1.67105	20.1942	38.2031	77.117	95.5179	57.758	1.56242	0.461719	0.000714569
	adult	METRNL	chr19:49639686-49639970	0.0916	0.77674	0.08952	0.59277	0.08952	0.48423	0.08952	0.40848	99.7829	76.4061	46.2702	35.8192	64.5696	-1.10305	0.409696	0.00709475
	embryo	FASN	chr19:50775572-50776366	0.08952	0.1607	0.08952	0.25687	0.08952	0.48423	0.09989	0.87266	20.1942	32.4147	46.2702	69.2505	42.0324	1.13476	0.523332	0.0301332
	embryo	MAFG	chr19:50966969-50967286	0.08952	0.1607	0.08952	0.11855	0.09147	0.43043	0.08987	0.70555	20.1942	15.0497	40.2722	62.0867	34.4007	1.54052	0.577536	0.00764403
	embryo	NPLOC4	chr19:51171485-51171997	0.08952	0.13392	0.08952	0.11855	0.08952	0.53803	0.09246	0.92836	16.6305	15.0497	51.4114	79.5983	40.6725	2.04967	0.549579	0.00019184
	embryo	RPTOR	chr19:52010342-52011010	0.08952	0.18749	0.08952	0.17783	0.12052	0.66358	0.12886	1.61535	23.7578	21.9957	47.1271	99.4978	48.0946	1.6823	0.526796	0.00140581
	embryo	EIF4A3	chr19:52468203-52468474	0.09107	0.08035	0.08952	0.13831	0.08952	0.4663	0.09692	0.50131	9.50313	17.365	44.5565	40.5951	28.0049	1.66176	0.636234	0.00900479
	embryo	SOCS3	chr19:53838704-53839261	0.08952	0.13392	0.08952	0.15807	0.08952	0.50217	0.11475	1.42967	16.6305	19.6804	47.9839	98.7019	45.7492	2.01543	0.546503	0.00022614
	adult	MGAT5B	chr19:54973397-54973943	0.17892	1.3392	0.18811	1.38313	0.21306	1.11194	0.15299	0.94693	87.904	84.5098	44.5565	48.5549	66.3813	-0.888237	0.390665	0.0229869
	embryo	TMEM94	chr19:56078966-56079444	0.08952	0.05357	0.08952	0.13831	0.09577	0.32282	0.08952	0.48275	5.93946	17.365	28.2762	42.1871	23.442	1.59427	0.723503	0.0275568
	adult	MIF4GD	chr19:56218672-56219055	0.08952	0.34819	0.12883	1.08675	0.08952	0.35869	0.09469	0.35278	45.1399	97.2441	34.2742	29.4514	51.5274	-1.1617	0.493061	0.0184681
	embryo	SUMO2	chr19:56285119-56285571	0.08952	0.26784	0.08952	0.13831	0.08952	0.80705	0.10175	1.2997	34.4489	17.365	77.117	101.09	57.5052	1.78511	0.472351	0.000157339
	adult	ARMC7	chr19:56335753-56336347	0.10071	0.91066	0.13989	1.44241	0.09147	0.26902	0.08952	0.31564	106.91	119.24	24.8488	27.8594	69.7146	-2.10025	0.400469	1.56727e-07
	embryo	CDR2L	chr19:56444168-56444500	0.08952	0.10714	0.08952	0.0988	0.14312	0.71738	0.18344	1.22544	13.0668	12.7344	42.8428	52.5349	30.2947	1.88697	0.611133	0.0020174
	embryo	SLC9A3R1	chr19:56670983-56671335	0.08952	0.08035	0.08952	0.11855	0.14455	0.73531	0.18456	1.76388	9.50313	15.0497	42.8428	75.6184	35.7535	2.27011	0.609335	0.000194884
	adult	CDC42EP4	chr19:58037345-58037634	0.13499	0.96423	0.20352	1.64	0.14348	0.62771	0.20164	1.48538	84.3403	92.6135	36.8448	58.1067	67.9763	-0.895706	0.40511	0.0270348
	embryo	SLC39A11	chr19:58213562-58213948	0.08952	0.1607	0.08952	0.07904	0.08952	0.4663	0.09655	0.53845	20.1942	9.26135	44.5565	43.7791	29.4478	1.58691	0.627619	0.0114565
	embryo	MAP2K6	chr19:61236684-61237009	0.08952	0.18749	0.08952	0.07904	0.08952	0.62771	0.10546	0.66842	23.7578	9.26135	59.9799	50.1469	35.7865	1.74025	0.591326	0.00325092
	embryo	CEP112	chr19:62600588-62601089	0.08952	0.1607	0.08952	0.11855	0.15173	1.43476	0.21092	3.17499	20.1942	15.0497	80.5445	119.397	58.7964	2.50645	0.482188	2.01356e-07
	embryo	CACNG5	chr19:62987461-62987738	0.08952	0.13392	0.08952	0.0988	0.11657	0.64564	0.13257	1.11403	16.6305	12.7344	47.1271	66.8626	35.8386	1.95882	0.575532	0.000665279
	embryo	SPDL1	chr20:1476955-1477391	0.08952	0.37498	0.08952	0.15807	0.09398	0.71738	0.09915	1.55965	48.7036	19.6804	65.121	124.969	64.6186	1.47842	0.494604	0.00279794
	embryo	FGF18	chr20:3225507-3225966	0.08952	0.21427	0.08952	0.25687	0.08952	0.39456	0.08952	1.16973	27.3215	32.4147	37.7017	103.478	50.2289	1.24274	0.540142	0.0214054
	embryo	CREBRF	chr20:4776291-4776684	0.08952	0.08035	0.08952	0.07904	0.08952	0.5201	0.08952	0.53845	9.50313	9.26135	49.6976	47.759	29.0553	2.37675	0.64605	0.000234244
	embryo	NSG2	chr20:5750181-5750526	0.08952	0.24106	0.08952	0.17783	0.08952	0.4663	0.10101	0.89123	30.8852	21.9957	44.5565	70.0465	41.871	1.11825	0.521683	0.0320696
	embryo	ENC1	chr20:6917621-6918609	0.08952	0.13392	0.08952	0.07904	0.09972	0.50217	0.13257	0.85409	16.6305	9.26135	42.8428	50.9429	29.9194	1.85955	0.624606	0.00290931
	embryo	BTF3	chr20:8123156-8123526	0.08952	0.18749	0.08952	0.0988	0.09577	0.44836	0.13406	0.79839	23.7578	12.7344	39.4154	46.963	30.7176	1.24551	0.601537	0.0384013
	embryo	GTF2H2	chr20:10223807-10224196	0.08952	0.18749	0.08952	0.13831	0.10689	0.68151	0.12514	1.0212	23.7578	17.365	53.9819	64.4746	39.8948	1.528	0.526944	0.00373479
	embryo	CCDC125	chr20:10396451-10396849	0.08952	0.10714	0.08952	0.0988	0.10294	0.59184	0.08952	0.53845	13.0668	12.7344	48.8408	47.759	30.6002	1.90461	0.60571	0.0016641
	adult	PIK3R1	chr20:11408104-11408484	0.08952	0.72317	0.08952	0.53349	0.08952	0.19728	0.08952	0.27851	95.0313	68.3024	18.8508	24.6755	51.715	-1.90511	0.469486	4.9524e-05
	embryo	MAST4	chr20:13060773-13061105	0.08952	0.05357	0.08952	0.03952	0.08952	0.34076	0.08952	0.50131	5.93946	4.63067	32.5605	43.7791	21.7274	2.85456	0.790049	0.000302504
	embryo	NLN	chr20:13853539-13854042	0.08952	0.24106	0.08952	0.19759	0.09792	0.60977	0.15374	1.91242	30.8852	25.4687	53.1251	98.7019	52.0452	1.43213	0.491743	0.00358723
	embryo	IPO11	chr20:16995863-16996205	0.08952	0.45533	0.12369	0.69157	0.14921	1.48856	0.2087	3.71344	59.3946	63.6718	84.8287	140.889	87.196	0.876459	0.377489	0.0202429
	embryo	SMIM15	chr20:18201310-18201869	0.08952	0.1607	0.08952	0.15807	0.11012	0.68151	0.11994	0.66842	20.1942	19.6804	52.2682	43.7791	33.9804	1.26773	0.556881	0.0228171
	embryo	ELOVL7	chr20:18454441-18454878	0.08952	0.26784	0.08952	0.21735	0.10474	0.68151	0.11289	1.1326	34.4489	27.784	55.6956	79.5983	49.3817	1.12217	0.4743	0.0179838
	embryo	PDE4D	chr20:19698873-19699263	0.21802	0.24106	0.3363	0.57301	0.14635	0.5201	0.14185	1.15117	13.0668	19.6804	29.99	64.4746	31.8029	1.52924	0.629062	0.0150577
	embryo	SLC38A9	chr20:23440987-23441725	0.08952	0.48211	0.08952	0.27663	0.09003	1.36302	0.13257	2.2095	62.9583	34.73	129.385	132.133	89.8017	1.42241	0.375026	0.000148948
	embryo	MOCS2	chr20:25956577-25956838	0.08952	0.18749	0.08952	0.13831	0.1137	0.55597	0.12551	0.98406	23.7578	17.365	41.1291	62.0867	36.0846	1.32995	0.558535	0.0172589
	embryo	PELO	chr20:26269906-26270271	0.08952	0.24106	0.08952	0.19759	0.10761	0.93259	0.10323	1.1883	30.8852	25.4687	73.6896	91.538	55.3954	1.55323	0.450628	0.000567268
	embryo	ISL1	chr20:27743758-27744056	0.08952	0.1607	0.08952	0.0988	0.08952	0.44836	0.08952	0.51988	20.1942	12.7344	42.8428	46.167	30.4846	1.43639	0.59884	0.0164568
	embryo	C20H5orf34	chr20:31300086-31300372	0.08952	0.13392	0.08952	0.13831	0.08952	0.39456	0.08952	0.51988	16.6305	17.365	37.7017	46.167	29.466	1.30336	0.598412	0.0294032
	embryo	TMEM267	chr20:31333060-31333392	0.08952	0.1607	0.08952	0.17783	0.10151	0.5201	0.10063	0.64985	20.1942	21.9957	43.6997	50.9429	34.2081	1.16588	0.552214	0.0347473
	embryo	TMEM267	chr20:31333496-31334059	0.08952	0.10714	0.08952	0.15807	0.08952	0.4663	0.09655	0.42705	13.0668	19.6804	44.5565	35.0232	28.0817	1.27892	0.620297	0.0392273
	embryo	TTC33	chr20:33708130-33708621	0.08952	0.18749	0.08952	0.13831	0.08952	0.53803	0.08987	0.79839	23.7578	17.365	51.4114	70.0465	40.6452	1.56448	0.528996	0.0031019
	embryo	DAB2	chr20:35004258-35004766	0.16499	0.32141	0.24264	0.53349	0.13272	0.78912	0.14482	0.94693	22.5699	24.311	50.5545	51.7389	37.2936	1.12549	0.526653	0.0325923
	embryo	LIFR	chr20:35876382-35877128	0.10553	0.32141	0.08952	0.15807	0.10223	0.60977	0.10323	1.1326	35.6368	19.6804	50.5545	86.7621	48.1584	1.31482	0.513956	0.0105205
	embryo	NIPBL	chr20:37371032-37371301	0.08952	0.13392	0.08952	0.07904	0.09362	0.66358	0.11029	1.37397	16.6305	9.26135	59.9799	98.7019	46.1434	2.61933	0.558555	2.73916e-06
	adult	RAI14	chr20:39474927-39475419	0.14035	0.91066	0.14938	1.38313	0.10832	0.41249	0.1088	0.50131	76.0251	106.505	32.5605	36.6152	62.9266	-1.39948	0.417791	0.000808971
	embryo	SUB1	chr20:41088979-41089933	0.08952	0.1607	0.08952	0.05928	0.08952	0.28695	0.08952	0.51988	20.1942	6.94601	27.4194	46.167	25.1816	1.44338	0.705479	0.0407612
	embryo	GOLPH3	chr20:41439040-41439699	0.08952	0.10714	0.08952	0.23711	0.10259	0.5201	0.1296	1.05833	13.0668	30.0994	42.8428	64.4746	37.6209	1.31286	0.574503	0.0223005
	embryo	CDH18	chr20:53333205-53333466	0.08952	0.10714	0.09089	0.17783	0.15746	0.82499	0.19384	1.2997	13.0668	21.9957	44.5565	53.3308	33.2375	1.48009	0.580666	0.0108047
	adult	RETREG1	chr20:56633820-56634301	0.10446	0.48211	0.10038	0.47422	0.08952	0.23315	0.08952	0.27851	54.643	54.4104	22.2783	24.6755	39.0018	-1.21499	0.508474	0.0168724
	embryo	FBXL7	chr20:57707646-57707927	0.08952	0.05357	0.08952	0.19759	0.08952	0.87879	0.08952	0.48275	5.93946	25.4687	83.9719	42.1871	39.3918	2.00087	0.640215	0.00177623
	embryo	DAP	chr20:62513356-62513927	0.08952	0.21427	0.08952	0.13831	0.08952	0.53803	0.08952	0.53845	27.3215	17.365	51.4114	47.759	35.9642	1.15115	0.547334	0.035448
	embryo	ROPN1L	chr20:62813622-62814293	0.10285	0.18749	0.08971	0.27663	0.15818	0.95053	0.20647	2.17236	21.3821	34.73	51.4114	83.5782	47.7754	1.26656	0.504237	0.0120106
	embryo	CMBL	chr20:62947851-62948305	0.08952	0.24106	0.09326	0.3359	0.19046	1.48856	0.21575	2.56227	30.8852	41.6761	66.8348	93.926	58.3305	1.1479	0.442092	0.00941719
	embryo	FASTKD3	chr20:65342763-65343356	0.08952	0.13392	0.08952	0.19759	0.08952	0.62771	0.10212	0.55702	16.6305	25.4687	59.9799	42.9831	36.2655	1.28787	0.5556	0.02045
	embryo	ADCY2	chr20:65843281-65843624	0.12053	0.26784	0.08952	0.07904	0.09398	0.4663	0.11846	0.87266	26.1336	9.26135	41.9859	58.1067	33.8719	1.50349	0.613204	0.0142119
	embryo	PAPD7	chr20:66492298-66493075	0.08952	0.18749	0.08952	0.07904	0.0929	1.0402	0.12366	2.17236	23.7578	9.26135	95.111	139.297	66.8568	2.83243	0.490793	7.87441e-09
	embryo	CLPTM1L	chr20:71117174-71117550	0.08952	0.05357	0.08952	0.0988	0.08952	0.5739	0.08952	0.57558	5.93946	12.7344	54.8388	50.9429	31.1139	2.49848	0.646216	0.000110489
	adult	TPPP	chr20:71467300-71467696	0.10446	0.42855	0.10077	0.47422	0.08952	0.26902	0.08952	0.14854	48.7036	54.4104	25.7057	12.7357	35.3888	-1.42841	0.564703	0.0114229
	embryo	AHRR	chr20:71766951-71767243	0.08952	0.18749	0.08952	0.21735	0.08952	0.71738	0.1322	1.244	23.7578	27.784	68.5485	74.8224	48.7282	1.4757	0.472074	0.00177205
	embryo	MAGEL2	chr21:1208680-1208969	0.08952	0.21427	0.08952	0.15807	0.08952	0.5739	0.09395	1.03976	27.3215	19.6804	54.8388	87.5581	47.3497	1.60156	0.505482	0.00153291
	embryo	MEF2A	chr21:7040742-7041294	0.09696	0.77674	0.10314	0.71132	0.11227	1.6141	0.1166	2.13523	95.0313	78.7214	122.53	145.665	110.487	0.627343	0.315762	0.0469489
	embryo	SYNM	chr21:7606566-7606857	0.08952	0.08035	0.08952	0.05928	0.08952	0.43043	0.08952	0.48275	9.50313	6.94601	41.1291	42.1871	24.9413	2.34206	0.696377	0.000770415
	adult	SLCO3A1	chr21:15219796-15220403	0.08952	0.42855	0.10077	0.61253	0.08952	0.34076	0.08952	0.1671	55.8309	69.4601	32.5605	14.3277	43.0448	-1.42336	0.531675	0.00742572
	embryo	KLHL25	chr21:16616054-16616806	0.08952	0.21427	0.08952	0.13831	0.08952	0.4663	0.08952	0.64985	27.3215	17.365	44.5565	57.3108	36.6384	1.19097	0.548203	0.0298178
	embryo	DET1	chr21:19547366-19547608	0.08952	0.18749	0.08952	0.0988	0.08952	0.43043	0.09506	0.53845	23.7578	12.7344	41.1291	44.575	30.5491	1.23389	0.601002	0.0400666
	embryo	AEN	chr21:19591777-19592487	0.08952	0.18749	0.08952	0.13831	0.08952	0.73531	0.08952	0.79839	23.7578	17.365	70.2622	70.8425	45.5569	1.77994	0.498994	0.000361012
	embryo	TICRR	chr21:21011226-21011629	0.11142	0.29462	0.08952	0.29639	0.11155	0.95053	0.14817	1.35541	30.8852	38.2031	72.8328	72.4344	53.5889	1.07155	0.443441	0.0156733
	adult	SEMA4B	chr21:21572080-21572577	0.12481	1.04458	0.15135	1.3041	0.12482	0.60977	0.16636	0.96549	98.595	99.5595	41.1291	46.167	71.3626	-1.18186	0.38024	0.00188238
	embryo	BLM	chr21:21933052-21933387	0.08952	0.21427	0.08952	0.21735	0.1033	0.66358	0.09581	0.85409	27.3215	27.784	54.8388	70.8425	45.1967	1.19034	0.486984	0.0145126
	embryo	ZNF774	chr21:22243444-22243995	0.08952	0.10714	0.08952	0.13831	0.08952	0.32282	0.08952	0.55702	13.0668	17.365	30.8468	49.3509	27.6574	1.39859	0.636046	0.0278864
	embryo	ZSCAN2	chr21:22276239-22276851	0.11839	0.18749	0.08952	0.07904	0.1137	0.5739	0.14631	1.44824	17.8184	9.26135	42.8428	78.0063	36.9822	2.16184	0.605094	0.000353275
	embryo	SH3GL3	chr21:24614364-24614697	0.1066	0.45533	0.11026	0.47422	0.15101	1.43476	0.12551	1.57821	49.8915	49.7797	81.4013	99.4978	70.1426	0.860685	0.388845	0.0268675
	embryo	FAN1	chr21:27412121-27412610	0.11731	0.32141	0.08952	0.31614	0.17396	2.34942	0.15039	1.65248	32.0731	40.5184	115.676	86.7621	68.7573	1.47796	0.411022	0.000323371
	embryo	ADAMTS7	chr21:30307027-30307466	0.09964	0.26784	0.12251	0.13831	0.13056	0.87879	0.16822	1.68962	30.8852	12.7344	57.4093	79.5983	45.1568	1.6547	0.537278	0.00207144
	embryo	CIB2	chr21:30508530-30508774	0.08952	0.18749	0.08952	0.13831	0.09756	0.64564	0.09506	0.90979	23.7578	17.365	56.5525	75.6184	43.3234	1.6864	0.516038	0.00108321
	embryo	PSMA4	chr21:30919798-30920534	0.08952	0.24106	0.08952	0.0988	0.11155	0.96846	0.11734	1.16973	30.8852	12.7344	73.6896	78.8023	49.0279	1.80869	0.512888	0.000421112
	adult	UBE2Q2	chr21:31126067-31126403	0.14571	0.74995	0.13634	0.57301	0.14419	0.44836	0.18159	0.44561	60.5825	48.6221	26.5625	19.1036	38.7177	-1.25976	0.521207	0.0156485
	embryo	ISL2	chr21:31584000-31584444	0.09053	0.26784	0.08952	0.15807	0.10115	0.62771	0.13591	1.28114	34.4489	19.6804	53.1251	74.8224	45.5192	1.24372	0.508114	0.0143763
	adult	SCAPER	chr21:32019603-32020274	0.14517	0.80352	0.13515	0.57301	0.14455	0.60977	0.18122	0.42705	65.334	48.6221	35.9879	18.3076	42.0629	-1.07298	0.525232	0.0410659
	embryo	SNUPN	chr21:33273878-33274140	0.08952	0.10714	0.08952	0.13831	0.08952	0.34076	0.10175	0.76126	13.0668	17.365	32.5605	58.9027	30.4738	1.58843	0.623585	0.0108573
[truncated: 517 more rows]

## Sheet: Table S3
	Table S3. A total of 4,319 putatively differential enhancers between adult and embryo cattle muscle genomes (UCD1.2)
	Peak_ID	Peak	Annotation	Annotated gene	Location	C-6-2_lambda	C-6-2_raw	D-1-1_lambda	D-1-1_raw	T-6-2_lambda	T-6-2_raw	T-7-1_lambda	T-7-1_raw	C-6-2	D-1-1	T-6-2	T-7-1	baseMean	log2FoldChange	lfcSE	pvalue
	peak1	embryo	exonic	RCAN1	chr1:881775-882477	0.10553	0.29462	0.08952	0.11855	0.08952	0.55597	0.12514	0.89123	32.0731	15.0497	53.1251	56.5148	39.1907	1.22057	0.545042	0.0251299
	peak2	embryo	intergenic	KCNE2(dist=188151),MRPS6(dist=70007)	chr1:1319899-1320791	0.10874	0.32141	0.08952	0.23711	0.09003	0.84292	0.08952	0.74269	34.4489	30.0994	79.6876	65.2706	52.3766	1.1669	0.452397	0.00989819
	peak3	embryo	exonic	DONSON	chr1:1943443-1944077	0.11999	0.21427	0.1067	0.11855	0.13307	0.71738	0.16116	0.77982	20.1942	12.7344	45.4134	38.2072	29.1373	1.34539	0.611178	0.0277139
	peak4	embryo	exonic	URB1	chr1:3102856-3103424	0.12749	0.1607	0.08952	0.15807	0.09972	0.37662	0.12737	1.16973	14.2547	19.6804	31.7037	72.4344	34.5183	1.61879	0.614405	0.00842053
	peak5	embryo	exonic	MIS18A	chr1:3210365-3210736	0.11571	0.02678	0.10828	0.15807	0.13236	0.69945	0.15968	0.85409	2.37578	16.2074	44.5565	42.1871	26.3317	2.21717	0.74196	0.00280574
	peak6	embryo	exonic	CCT8	chr1:7113910-7114402	0.08952	0.24106	0.10354	0.17783	0.12124	0.77118	0.15596	1.15117	30.8852	19.6804	53.9819	58.1067	40.6636	1.15	0.516754	0.0260525
	peak7	embryo	exonic	LTN1	chr1:7183549-7184059	0.09589	0.21427	0.10393	0.17783	0.12195	0.66358	0.12403	0.85409	26.1336	19.6804	46.2702	54.1268	36.5528	1.13328	0.538035	0.0351759
	peak8	embryo	exonic	N6AMT1	chr1:7280466-7281026	0.08952	0.1607	0.08952	0.17783	0.08952	0.77118	0.09692	1.33684	20.1942	21.9957	73.6896	109.05	56.2323	2.11558	0.473297	7.82621e-06
	peak9	embryo	exonic	APP	chr1:10231426-10232263	0.08952	0.10714	0.08952	0.11855	0.08952	0.37662	0.08952	0.50131	13.0668	15.0497	35.9879	43.7791	26.9709	1.50456	0.631631	0.0172182
	peak10	adult	intronic	APP	chr1:10251656-10252248	0.21963	0.91066	0.28137	2.27229	0.11693	0.23315	0.1348	0.33421	48.7036	92.6135	16.2803	19.1036	44.1752	-1.99725	0.528392	0.000156913
	peak11	embryo	exonic	JAM2	chr1:10787162-10788054	0.11839	0.21427	0.08952	0.17783	0.1589	1.27335	0.12551	0.72412	21.3821	21.9957	68.5485	45.371	39.3243	1.39156	0.534077	0.00917299
	peak12	embryo	exonic	MRPL39	chr1:10823092-10823583	0.10446	0.21427	0.08952	0.13831	0.11227	0.64564	0.09989	0.55702	23.7578	17.365	48.8408	43.7791	33.4357	1.17195	0.562081	0.0370671
	peak13	embryo	exonic	LOC107132175	chr1:22092791-22094002	0.09642	0.1607	0.08952	0.15807	0.1094	0.69945	0.09989	0.61272	19.0063	19.6804	53.9819	48.5549	35.3059	1.40575	0.548696	0.0104077
	peak14	embryo	exonic	RBM11	chr1:22966205-22966735	0.10071	0.08035	0.08952	0.0988	0.08952	0.43043	0.08952	0.31564	8.31524	12.7344	41.1291	27.8594	22.5095	1.70981	0.710611	0.016123
	peak15	embryo	exonic	LIPI,RBM11	chr1:22966205-22966988	0.08952	0.1607	0.08952	0.03952	0.08952	0.35869	0.08952	0.53845	20.1942	4.63067	34.2742	47.759	26.7145	1.72922	0.711271	0.0150501
	peak16	embryo	exonic	GBE1	chr1:29418396-29419129	0.08952	0.21427	0.08952	0.13831	0.10115	0.60977	0.11029	0.89123	27.3215	17.365	51.4114	63.6786	39.9441	1.36697	0.529065	0.00977327
	peak17	embryo	exonic	NSUN3	chr1:38359927-38360916	0.08952	0.10714	0.08952	0.15807	0.08952	0.34076	0.08952	0.55702	13.0668	19.6804	32.5605	49.3509	28.6647	1.32279	0.623736	0.0339422
	peak18	embryo	exonic	CPOX	chr1:42901040-42901627	0.08952	0.1607	0.08952	0.11855	0.08952	0.28695	0.08952	0.98406	20.1942	15.0497	27.4194	86.7621	37.3563	1.69909	0.634369	0.00739748
	peak19	embryo	exonic	CMSS1	chr1:44085814-44086264	0.09107	0.32141	0.08952	0.11855	0.14491	1.57824	0.12291	1.0212	41.5762	15.0497	92.5404	66.0666	53.8082	1.48765	0.51101	0.00360058
	peak20	adult	intronic	CMSS1	chr1:44402244-44402694	0.13338	1.15172	0.09959	0.88916	0.09649	0.68151	0.08952	0.61272	102.159	103.032	59.9799	54.1268	79.8245	-0.847226	0.357803	0.0178917
	peak21	embryo	exonic	TOMM70	chr1:44687779-44688641	0.11731	0.1607	0.09326	0.23711	0.11622	0.84292	0.13406	0.81696	15.4426	28.9417	61.6936	47.759	38.4592	1.29954	0.547525	0.0176215
	peak22	embryo	intronic	PCNP	chr1:46002167-46002367	0.08952	0.1607	0.10314	0.19759	0.11299	0.59184	0.09989	0.64985	20.1942	21.9957	44.5565	51.7389	34.6213	1.19084	0.549512	0.0302279
	peak23	embryo	exonic	RPL24	chr1:46066627-46067201	0.12214	0.18749	0.1391	0.3359	0.11406	0.64564	0.12551	0.77982	17.8184	27.784	47.9839	49.3509	35.7343	1.09265	0.547024	0.0457769
	peak24	embryo	ncRNA_exonic	MIR2286	chr1:51788336-51788626	0.11517	0.24106	0.08952	0.19759	0.12411	0.80705	0.12291	0.72412	23.7578	25.4687	55.6956	46.167	37.7723	1.04822	0.52481	0.0457898
	peak25	embryo	exonic	CIP2A	chr1:53338447-53339164	0.09428	0.24106	0.08952	0.21735	0.08952	0.5201	0.10138	0.98406	29.6973	27.784	49.6976	77.2103	46.0973	1.14426	0.493337	0.0203713
	peak26	embryo	exonic	PLCXD2	chr1:56425261-56426076	0.1066	0.1607	0.08952	0.11855	0.08952	0.4663	0.08952	0.66842	17.8184	15.0497	44.5565	58.9027	34.0818	1.65581	0.572764	0.00384123
	peak27	embryo	exonic	ABHD10	chr1:56737151-56737689	0.08952	0.18749	0.08952	0.11855	0.11155	0.59184	0.11512	1.11403	23.7578	15.0497	45.4134	76.4143	40.1588	1.65339	0.553587	0.00282014
	peak28	embryo	exonic	ATG3,SLC35A5	chr1:57343175-57344202	0.08952	0.13392	0.08952	0.0988	0.08952	0.35869	0.08952	0.51988	16.6305	12.7344	34.2742	46.167	27.4515	1.45574	0.630431	0.0209369
	peak29	embryo	exonic	NEPRO	chr1:57740355-57741290	0.08952	0.18749	0.08952	0.15807	0.13487	0.82499	0.08952	0.55702	23.7578	19.6804	52.2682	49.3509	36.2643	1.22653	0.537992	0.0226181
	peak30	adult	intronic	NAA50	chr1:58432797-58433048	0.08952	0.6696	0.08952	0.3359	0.08952	0.37662	0.08952	0.25994	87.904	42.8337	35.9879	23.0835	47.4523	-1.14766	0.515435	0.0259754
	peak31	embryo	intergenic	MIR568(dist=70340),ZBTB20(dist=788731)	chr1:59024219-59024544	0.11035	0.21427	0.13594	0.25687	0.11622	0.75325	0.12069	1.39254	22.5699	20.838	54.8388	91.538	47.4462	1.75539	0.508409	0.000554974
	peak32	embryo	intergenic	MIR568(dist=326461),ZBTB20(dist=532609)	chr1:59280340-59280666	0.09053	0.29462	0.08952	0.07904	0.08952	0.50217	0.08952	0.81696	38.0125	9.26135	47.9839	72.4344	41.9231	1.35283	0.600615	0.024296
	peak33	embryo	intronic	GAP43	chr1:60402144-60402417	0.11142	0.24106	0.08952	0.17783	0.08952	0.87879	0.08952	0.83552	24.9457	21.9957	83.9719	74.0264	51.2349	1.75103	0.468673	0.000186857
	peak34	embryo	intergenic	TRNAR-GCG(dist=457426),IGSF11(dist=870244)	chr1:62877000-62877905	0.12963	0.13392	0.11263	0.07904	0.14957	0.5201	0.17045	0.63129	11.8789	8.10368	29.1331	29.4514	19.6418	1.55315	0.740377	0.035924
	peak35	embryo	exonic	POGLUT1	chr1:64246455-64247095	0.13392	0.1607	0.08952	0.0988	0.08952	0.34076	0.11697	0.53845	13.0668	12.7344	32.5605	36.6152	23.7442	1.42333	0.66641	0.0326939
	peak36	embryo	exonic	TIMMDC1	chr1:64275154-64275721	0.1291	0.29462	0.17823	0.63229	0.24032	2.56463	0.17008	2.11666	26.1336	40.5184	90.8267	98.7019	64.0451	1.50655	0.424834	0.000390827
	peak37	embryo	intronic	PLA1A	chr1:64387564-64388184	0.08952	0.10714	0.08952	0.0988	0.09613	0.48423	0.08987	0.37134	13.0668	12.7344	42.8428	32.6353	25.3198	1.54779	0.654688	0.0180704
	peak38	embryo	exonic	MAATS1	chr1:64451024-64451515	0.09749	0.45533	0.1312	0.59277	0.10725	1.05814	0.13294	2.1538	54.643	52.0951	83.9719	128.949	79.9148	0.99773	0.384558	0.00947324
	peak39	embryo	exonic	LRRC58	chr1:65096262-65097031	0.08952	0.29462	0.08952	0.19759	0.11227	1.02227	0.11326	0.96549	38.0125	25.4687	77.9739	67.6585	52.2784	1.19864	0.460012	0.0091697
	peak40	embryo	exonic	FSTL1	chr1:65198131-65198792	0.12803	0.42855	0.11184	0.41494	0.1485	1.95486	0.16822	1.28114	39.2004	42.8337	112.248	60.4947	63.6942	1.07232	0.444556	0.0158605
	peak41	embryo	exonic	NDUFB4	chr1:65318152-65318840	0.09696	0.1607	0.10828	0.11855	0.12841	0.55597	0.14779	0.83552	19.0063	11.5767	36.8448	44.575	28.0007	1.41489	0.626473	0.0239143
	peak42	embryo	exonic	EAF2	chr1:66293628-66294605	0.12321	0.42855	0.10196	0.3359	0.1815	2.69017	0.19681	2.93362	40.3883	37.0454	126.815	118.601	80.7125	1.66429	0.373675	8.43504e-06
	peak43	embryo	exonic	WDR5B	chr1:66866372-66866978	0.08952	0.08035	0.09642	0.15807	0.11048	0.86086	0.14371	0.77982	9.50313	18.5227	65.9779	42.9831	34.2467	1.95541	0.605326	0.00123645
	peak44	embryo	exonic	DIRC2	chr1:67121715-67122169	0.08952	0.18749	0.08971	0.17783	0.14921	0.95053	0.16673	1.67105	23.7578	21.9957	53.9819	79.5983	44.8334	1.54723	0.505476	0.00220649
	peak45	embryo	intronic	PDIA5	chr1:67441072-67441470	0.08952	0.21427	0.08952	0.19759	0.08952	0.69945	0.10546	1.03976	27.3215	25.4687	66.8348	78.0063	49.4078	1.45689	0.469054	0.00189624
	peak46	embryo	exonic	HACD2	chr1:67952231-67952932	0.08952	0.13392	0.08952	0.21735	0.09434	0.59184	0.09098	0.81696	16.6305	27.784	53.1251	70.8425	42.0955	1.48014	0.524908	0.00480528
	peak47	embryo	exonic	CCDC14	chr1:68332280-68332628	0.15695	0.34819	0.15965	0.39518	0.21557	1.45269	0.22986	1.44824	26.1336	27.784	57.4093	50.1469	40.3685	0.995575	0.505725	0.0489979
	peak48	embryo	exonic	UMPS	chr1:69127650-69127904	0.09857	0.29462	0.08952	0.15807	0.09111	0.50217	0.09841	0.87266	34.4489	19.6804	47.1271	70.0465	42.8257	1.11693	0.523078	0.0327367
	peak49	embryo	exonic	ITGB5	chr1:69197052-69197353	0.08952	0.18749	0.08952	0.07904	0.08952	0.62771	0.08952	0.81696	23.7578	9.26135	59.9799	72.4344	41.3584	2.00741	0.561892	0.000353479
	peak50	embryo	exonic	SNX4	chr1:69946223-69946826	0.08952	0.08035	0.08952	0.13831	0.08952	0.55597	0.09506	0.59415	9.50313	17.365	53.1251	49.3509	32.336	1.92884	0.603546	0.00139421
	peak51	embryo	exonic	LMLN	chr1:70172035-70172360	0.08952	0.21427	0.08952	0.17783	0.08952	0.68151	0.08952	0.61272	27.3215	21.9957	65.121	54.1268	42.1413	1.27384	0.504946	0.0116446
	peak52	embryo	exonic	LRCH3	chr1:70335087-70335772	0.08952	0.13392	0.08952	0.11855	0.10976	0.84292	0.12403	1.0212	16.6305	15.0497	65.121	65.2706	40.518	2.04162	0.533872	0.000131214
	peak53	embryo	exonic	UBXN7	chr1:70986900-70987680	0.10124	0.10714	0.08952	0.03952	0.1198	0.41249	0.09729	0.48275	11.8789	4.63067	29.1331	39.0032	21.1615	2.04941	0.761521	0.00711932
	peak54	embryo	exonic	SMCO1	chr1:71043796-71044649	0.10821	0.10714	0.08952	0.15807	0.1033	0.35869	0.127	0.74269	10.691	19.6804	29.1331	46.167	26.4179	1.3096	0.65799	0.0465576
	peak55	embryo	exonic	PIGX	chr1:71228594-71229309	0.10178	0.18749	0.08952	0.0988	0.09254	0.41249	0.10695	0.57558	21.3821	12.7344	37.7017	42.1871	28.5013	1.22949	0.615725	0.0458448
	peak56	embryo	exonic	NCBP2,NCBP2-AS2	chr1:71410375-71411019	0.09321	0.24106	0.08952	0.13831	0.08967	0.48423	0.09246	0.77982	29.6973	17.365	46.2702	66.8626	40.0488	1.26809	0.53802	0.0184258
	peak57	embryo	intergenic	DLG1(dist=170387),BDH1(dist=11345)	chr1:71952692-71953121	0.12053	0.18749	0.08952	0.07904	0.10976	0.69945	0.11066	0.33421	17.8184	9.26135	53.9819	23.8795	26.2353	1.52343	0.696301	0.0286774
	peak58	embryo	intronic	XXYLT1	chr1:72335365-72335746	0.10553	0.18749	0.08952	0.11855	0.0929	0.50217	0.15077	1.0769	20.1942	15.0497	46.2702	56.5148	34.5072	1.54586	0.56521	0.00623764
	peak59	adult	intronic	XXYLT1	chr1:72350036-72350747	0.16499	2.00881	0.19799	2.76626	0.23243	2.09834	0.17379	1.54108	143.735	160.916	77.117	70.0465	112.954	-1.05053	0.306866	0.000618372
	peak60	adult	intergenic	XXYLT1(dist=105181),FAM43A(dist=255837)	chr1:72604353-72604792	0.08952	0.42855	0.08952	0.37542	0.08952	0.16141	0.08952	0.37134	55.8309	47.4644	15.4234	32.6353	37.8385	-1.09936	0.55057	0.0458512
	peak61	adult	exonic	LSG1	chr1:72876946-72877557	0.10124	0.93744	0.13634	1.99566	0.14025	0.91466	0.19273	2.4323	109.286	169.02	55.6956	100.294	108.574	-0.833299	0.366082	0.0228303
	peak62	embryo	exonic	TMEM44	chr1:72908458-72909120	0.11089	0.08035	0.08952	0.0988	0.08952	0.39456	0.13888	0.46418	8.31524	12.7344	37.7017	26.2674	21.2547	1.60094	0.724121	0.0270451
	peak63	embryo	exonic	GP5	chr1:73133516-73133825	0.08952	0.24106	0.08952	0.21735	0.14348	1.47063	0.13034	2.17236	30.8852	27.784	87.3993	132.133	69.5504	1.90529	0.426039	7.74599e-06
	peak64	adult	intergenic	HES1(dist=132965),OPA1(dist=270913)	chr1:73498219-73498906	0.11249	0.48211	0.12093	1.3041	0.08952	0.12554	0.08952	0.14854	49.8915	123.871	11.996	12.7357	49.6234	-2.81294	0.557116	4.43857e-07
	peak65	adult	intergenic	HES1(dist=189783),OPA1(dist=214158)	chr1:73555037-73555661	0.08952	0.5089	0.13278	1.10651	0.08952	0.30489	0.09915	0.40848	66.5219	96.0865	29.1331	32.6353	56.0942	-1.39621	0.442056	0.00158613
	peak66	embryo	exonic	LOC112447410,OPA1	chr1:73855918-73856654	0.15856	0.21427	0.16519	0.15807	0.17217	0.89672	0.17825	0.79839	15.4426	10.419	44.5565	35.0232	26.3603	1.62218	0.649445	0.0124968
	peak67	adult	intronic	TP63	chr1:77473595-77474033	0.10232	0.48211	0.10709	0.65205	0.08952	0.17934	0.08952	0.18567	55.8309	69.4601	17.1371	15.9197	39.5869	-1.92326	0.522883	0.000234904
	peak68	adult	intronic	LPP	chr1:79060046-79060503	0.1141	0.88387	0.11144	0.92867	0.08952	0.41249	0.09024	0.64985	91.4677	96.0865	39.4154	57.3108	71.0701	-0.953196	0.390989	0.0147725
	peak69	embryo	intronic	LPP	chr1:79111985-79112328	0.1816	0.29462	0.21498	0.17783	0.10474	0.53803	0.10472	0.44561	19.0063	9.26135	43.6997	33.4313	26.3496	1.44953	0.658289	0.0276673
	peak70	adult	intronic	LPP	chr1:79161142-79161572	0.12535	0.58925	0.13831	0.51373	0.18544	0.39456	0.18679	0.33421	55.8309	42.8337	17.994	13.5317	32.5476	-1.6479	0.572694	0.00400911
	peak71	embryo	intergenic	LPP(dist=97336),BCL6(dist=266706)	chr1:79291411-79291913	0.17142	0.34819	0.16993	0.31614	0.19477	1.16574	0.23135	1.70818	23.7578	20.838	50.5545	58.1067	38.3143	1.28577	0.525772	0.0144654
	peak72	adult	intergenic	LPP(dist=168626),BCL6(dist=195528)	chr1:79362701-79363091	0.09803	0.64282	0.10512	0.63229	0.13558	0.71738	0.16636	0.66842	77.213	69.4601	44.5565	31.8393	55.7672	-0.942906	0.434814	0.0301185
	peak73	adult	intergenic	RTP4(dist=68680),MASP1(dist=20379)	chr1:79984955-79985584	0.12053	1.55348	0.14306	1.58072	0.16069	1.52443	0.16302	1.83815	152.05	127.344	80.5445	89.1501	112.272	-0.718488	0.308592	0.0198975
	peak74	embryo	intronic	ST6GAL1	chr1:80345318-80345562	0.23731	0.24106	0.38807	0.31614	0.28372	0.89672	0.33904	1.37397	11.8789	9.26135	26.5625	31.8393	19.8855	1.46751	0.731801	0.0449275
	peak75	embryo	intronic	EIF4A2	chr1:80473063-80473342	0.22177	0.69639	0.38965	1.60048	0.2457	2.04453	0.23209	2.72938	36.8246	47.4644	71.119	93.13	62.1345	0.962713	0.421099	0.0222432
	peak76	embryo	intergenic	ETV5(dist=54984),TRA2B(dist=38395)	chr1:81249583-81249852	0.12589	0.21427	0.20194	0.31614	0.17074	0.96846	0.1983	1.55965	20.1942	17.365	47.9839	62.0867	36.9074	1.55256	0.547037	0.00453777
	peak77	embryo	exonic	TMEM41A	chr1:81696276-81696955	0.08952	0.13392	0.08952	0.23711	0.0972	0.62771	0.1088	0.64985	16.6305	30.0994	54.8388	46.963	37.1329	1.12115	0.54754	0.0405974
	peak78	embryo	exonic	C1H3orf70	chr1:81984393-81984821	0.08952	0.64282	0.10828	0.67181	0.21342	3.80211	0.2087	3.99195	84.3403	71.7754	152.52	152.033	115.167	0.964515	0.307372	0.00170138
	peak79	embryo	exonic	MAGEF1	chr1:82499403-82500388	0.10928	0.26784	0.098	0.37542	0.11335	0.78912	0.14185	1.63391	28.5094	43.9914	59.1231	91.538	55.7905	1.05547	0.462746	0.0225555
	peak80	embryo	exonic	PSMD2	chr1:82887848-82888643	0.11678	0.40176	0.11302	0.75084	0.16643	2.0804	0.12886	1.68962	40.3883	76.4061	107.107	104.274	82.0438	0.854334	0.389408	0.0282403
	peak81	embryo	exonic	ECE2	chr1:82927053-82927323	0.08952	0.21427	0.08952	0.21735	0.09218	0.44836	0.08952	0.92836	27.3215	27.784	41.1291	81.9862	44.5552	1.16171	0.523974	0.0266155
	peak82	embryo	exonic	ABCF3	chr1:82968099-82968582	0.08952	0.13392	0.08952	0.15807	0.0972	0.55597	0.08952	0.74269	16.6305	19.6804	48.8408	65.2706	37.6056	1.65231	0.547053	0.00252459
	peak83	embryo	intronic	DVL3	chr1:82995326-82995726	0.11035	0.6696	0.08952	0.73108	0.12949	1.97279	0.15596	3.43493	71.2735	93.7711	130.242	175.116	117.601	0.887915	0.321124	0.00569193
	peak84	embryo	intronic	ABCC5	chr1:83123106-83123485	0.13606	0.24106	0.20075	0.29639	0.14419	1.27335	0.10026	0.44561	20.1942	16.2074	75.4033	35.0232	36.707	1.59966	0.590428	0.0067421
	peak85	embryo	exonic	PARL	chr1:83246716-83247226	0.08952	0.1607	0.08952	0.0988	0.08952	0.43043	0.08952	0.72412	20.1942	12.7344	41.1291	63.6786	34.4341	1.6732	0.586845	0.00435581
	peak86	embryo	exonic	MAP6D1	chr1:83304359-83304729	0.08952	0.13392	0.08952	0.21735	0.10223	1.14781	0.14965	2.59941	16.6305	27.784	95.9679	137.705	69.5219	2.39423	0.447652	8.87183e-08
	peak87	embryo	exonic	KLHL6	chr1:83597485-83598026	0.11839	0.24106	0.115	0.21735	0.132	0.77118	0.12514	0.90979	23.7578	20.838	49.6976	57.3108	37.9011	1.26367	0.52807	0.0167115
	peak88	embryo	intergenic	KLHL6(dist=43529),MCF2L2(dist=7721)	chr1:83645050-83645674	0.13821	0.48211	0.08952	0.19759	0.11729	0.86086	0.10063	1.03976	40.3883	25.4687	62.5505	81.9862	52.5984	1.1362	0.466067	0.0147749
	peak89	embryo	exonic	MCCC1	chr1:83960548-83960948	0.08952	0.18749	0.08952	0.15807	0.10043	0.89672	0.13665	1.72675	23.7578	19.6804	76.2602	100.294	54.998	2.02463	0.468557	1.55336e-05
	peak90	embryo	exonic	DNAJC19	chr1:86035213-86035742	0.11303	0.10714	0.08952	0.07904	0.12841	0.69945	0.11586	0.55702	10.691	9.26135	46.2702	38.2072	26.1074	2.082	0.666799	0.00179397
	peak91	embryo	exonic	TTC14	chr1:86382149-86382785	0.10821	0.24106	0.08952	0.07904	0.1137	0.93259	0.13108	0.76126	26.1336	9.26135	70.2622	46.167	37.956	1.71976	0.59428	0.00380547
	peak92	embryo	exonic	TTC14	chr1:86382175-86382893	0.10821	0.21427	0.10986	0.19759	0.14886	0.9864	0.17045	0.83552	22.5699	19.6804	56.5525	39.0032	34.4515	1.17651	0.56047	0.0358034
	peak93	embryo	exonic	USP13	chr1:87481634-87482482	0.10499	0.1607	0.08952	0.23711	0.09147	0.68151	0.12069	0.72412	17.8184	30.0994	63.4073	46.963	39.572	1.20123	0.535175	0.0247966
	peak94	embryo	exonic	MRPL47,NDUFB5	chr1:87518550-87519006	0.09803	0.18749	0.09405	0.3359	0.16464	0.96846	0.1853	1.76388	22.5699	40.5184	49.6976	75.6184	47.1011	0.989977	0.503725	0.049378
	peak95	embryo	exonic	NCEH1	chr1:94818794-94819139	0.10339	0.02678	0.08952	0.13831	0.09434	0.55597	0.08952	0.42705	2.37578	17.365	49.6976	37.4112	26.7124	2.13572	0.745937	0.00419464
	peak96	embryo	intronic	FNDC3B	chr1:95392697-95393203	0.08952	0.10714	0.08952	0.11855	0.1051	0.86086	0.10361	0.76126	13.0668	15.0497	69.4053	58.1067	38.9071	2.18	0.553734	8.25373e-05
	peak97	embryo	exonic	PHC3	chr1:97196013-97196932	0.08952	0.29462	0.08952	0.35566	0.10043	1.18368	0.14817	1.89386	38.0125	45.1491	100.252	101.09	71.1259	1.27515	0.389839	0.00107186
	peak98	embryo	exonic	SEC62	chr1:97421201-97421830	0.08952	0.34819	0.08952	0.15807	0.1302	1.54237	0.18419	3.17499	45.1399	19.6804	101.109	136.909	75.7096	1.87977	0.436315	1.64517e-05
	peak99	embryo	intergenic	ACTRT3(dist=3296),LOC112447731(dist=79360)	chr1:97613016-97613345	0.08952	0.40176	0.08952	0.23711	0.09434	1.07607	0.08952	1.1883	52.2672	30.0994	97.6816	105.07	71.2795	1.30138	0.409018	0.00146404
	peak100	adult	intronic	PPM1L	chr1:106666250-106666500	0.14517	0.53568	0.18297	1.48193	0.08952	0.21521	0.09729	0.12997	42.7641	92.6135	20.5645	10.3478	41.5725	-2.13684	0.578317	0.000219945
	peak101	embryo	exonic	C1H3orf80	chr1:107236980-107237312	0.08952	0.13392	0.08952	0.15807	0.09792	0.5201	0.09321	0.61272	16.6305	19.6804	45.4134	51.7389	33.3658	1.41973	0.566086	0.0121424
	peak102	embryo	intronic	LOC511229	chr1:107386219-107386715	0.18749	0.58925	0.18178	0.4347	0.17576	1.57824	0.21055	1.55965	36.8246	26.6264	76.2602	58.9027	49.6535	1.09103	0.470502	0.0204029
	peak103	embryo	exonic	SCHIP1	chr1:107698077-107699131	0.14678	0.21427	0.1391	0.45446	0.15746	1.00433	0.18864	1.42967	16.6305	37.0454	53.9819	59.6987	41.8391	1.08091	0.532163	0.0422378
	peak104	embryo	exonic	LXN	chr1:108867012-108867701	0.12696	0.29462	0.09089	0.13831	0.15208	0.9864	0.1879	1.72675	27.3215	17.365	54.8388	72.4344	42.9899	1.51236	0.517549	0.00347615
	peak105	embryo	exonic	MLF1	chr1:108938684-108939024	0.08952	0.18749	0.09089	0.11855	0.09972	0.4663	0.10398	0.83552	23.7578	15.0497	39.4154	63.6786	35.4754	1.41242	0.574684	0.0139821
	peak106	embryo	intergenic	VEPH1(dist=94581),CCNL1(dist=5683)	chr1:110438024-110438853	0.13713	0.26784	0.13199	0.25687	0.09362	0.91466	0.09172	0.50131	22.5699	21.9957	83.115	42.9831	42.6659	1.49877	0.538735	0.00540233
	peak107	embryo	exonic	CCNL1	chr1:110448539-110448834	0.10285	0.08035	0.10907	0.11855	0.08952	0.37662	0.08952	0.51988	8.31524	11.5767	35.9879	46.167	25.5117	2.0456	0.676755	0.00250559
	peak108	adult	intergenic	CCNL1(dist=56331),LEKR1(dist=55059)	chr1:110518516-110518895	0.12535	1.09815	0.18336	1.89687	0.08952	0.53803	0.09655	0.76126	103.347	119.24	51.4114	62.0867	84.0211	-0.970775	0.354977	0.00624266
	peak109	embryo	intergenic	LEKR1(dist=4760),TIPARP(dist=143104)	chr1:110784694-110785093	0.11142	0.13392	0.09682	0.13831	0.10402	0.60977	0.1296	0.77982	14.2547	16.2074	49.6976	47.759	31.9797	1.67714	0.584528	0.0041148
	peak110	embryo	exonic	C1H3orf33	chr1:111876105-111876860	0.08952	0.13392	0.08952	0.19759	0.1302	1.18368	0.11846	1.39254	16.6305	25.4687	77.117	93.13	53.0865	2.01469	0.478263	2.52545e-05
	peak111	embryo	exonic	DHX36	chr1:113326466-113326736	0.08952	0.18749	0.08952	0.01976	0.08952	0.37662	0.08952	0.46418	23.7578	2.31534	35.9879	40.5951	25.6641	1.55899	0.776728	0.0447363
	peak112	adult	intronic	MBNL1	chr1:115354046-115354330	0.33373	1.15172	0.49319	2.92434	0.28121	0.30489	0.39548	0.55702	40.3883	68.3024	8.56856	11.1438	32.1008	-2.46102	0.616283	6.5152e-05
	peak113	adult	intronic	MBNL1	chr1:115482822-115483315	0.08952	0.56247	0.08952	0.3359	0.08952	0.23315	0.08952	0.38991	73.6493	42.8337	22.2783	34.2273	43.2471	-1.04039	0.51686	0.0441253
	peak114	adult	intronic	MBNL1	chr1:115495755-115496222	0.35355	1.71418	0.62122	2.03518	0.18939	0.4663	0.22169	0.40848	57.0188	37.0454	20.5645	14.3277	32.2391	-1.43268	0.581663	0.0137749
	peak115	embryo	exonic	MED12L	chr1:117015833-117016088	0.08952	0.08035	0.08952	0.23711	0.14563	1.02227	0.12997	1.1883	9.50313	30.0994	59.9799	72.4344	43.0042	1.73863	0.563206	0.0020217
	peak116	embryo	exonic	SELENOT	chr1:117537465-117537744	0.08952	0.10714	0.08952	0.05928	0.08952	0.93259	0.08952	0.48275	13.0668	6.94601	89.113	42.1871	37.8282	2.71489	0.638047	2.09042e-05
	peak117	embryo	exonic	HPS3	chr1:119045699-119046278	0.08952	0.21427	0.08952	0.19759	0.08952	1.05814	0.09284	1.33684	27.3215	25.4687	101.109	113.826	66.9312	2.0262	0.419627	1.3751e-06
	peak118	embryo	intronic	GYG1	chr1:119190408-119190896	0.08952	0.37498	0.08952	0.25687	0.10617	1.094	0.09172	0.87266	48.7036	32.4147	88.2562	75.6184	61.2482	1.01508	0.426297	0.0172586
	peak119	embryo	intronic	ZIC4	chr1:120912710-120913193	0.08952	0.42855	0.08952	0.25687	0.10294	1.20161	0.10546	1.16973	55.8309	32.4147	99.3953	87.5581	68.7998	1.08412	0.413664	0.00877308
	peak120	embryo	intronic	U2SURP	chr1:125985897-125986308	0.09267	0.42855	0.08952	0.3359	0.14455	1.64997	0.14854	1.74532	54.643	42.8337	97.6816	93.13	72.0721	0.969532	0.385452	0.0118928
	peak121	embryo	exonic	U2SURP	chr1:125986560-125986838	0.08952	0.42855	0.08952	0.31614	0.1198	1.77551	0.09989	1.26257	55.8309	40.5184	126.815	100.294	80.8644	1.23722	0.378595	0.00108343
	peak122	embryo	exonic	LOC100847999,TRPC1	chr1:126320299-126321301	0.09964	0.10714	0.13199	0.11855	0.10617	0.41249	0.08952	0.63129	11.8789	9.26135	32.5605	55.7188	27.3549	2.0646	0.669623	0.00204771
	peak123	embryo	exonic	LOC100847999,TRPC1	chr1:126320331-126321301	0.12374	0.1607	0.13871	0.27663	0.14599	0.82499	0.11512	0.81696	14.2547	21.9957	47.9839	55.7188	34.9883	1.51543	0.563539	0.00716387
	peak124	embryo	exonic	ATR	chr1:126471271-126471809	0.14303	0.24106	0.19996	0.53349	0.21737	1.66791	0.27331	2.69225	19.0063	30.0994	65.121	78.0063	48.0583	1.5424	0.488799	0.00160227
	peak125	embryo	exonic	XRN1	chr1:126593035-126593742	0.30587	2.38378	0.60739	3.87277	0.27512	4.46569	0.37877	5.97864	91.4677	72.9331	138.811	124.969	107.045	0.682294	0.319585	0.0327659
	peak126	embryo	exonic	RNF7	chr1:127222021-127222392	0.08952	0.13392	0.08952	0.19759	0.12626	0.95053	0.13294	0.57558	16.6305	25.4687	64.2642	34.2273	35.1477	1.22313	0.583751	0.0361445
	peak127	embryo	exonic	RASA2	chr1:127468673-127469280	0.08952	0.21427	0.10947	0.41494	0.09254	0.60977	0.11512	1.35541	27.3215	42.8337	55.6956	93.13	54.7452	1.08538	0.474251	0.0221016
	peak128	embryo	exonic	RASA2	chr1:127468866-127469280	0.08952	0.02678	0.08952	0.07904	0.08952	0.30489	0.08952	0.31564	2.37578	9.26135	29.1331	27.8594	17.1574	2.28694	0.863342	0.00807442
	peak129	embryo	intergenic	ZBTB38(dist=9931),PXYLP1(dist=6505)	chr1:127679759-127680263	0.14678	0.13392	0.12962	0.23711	0.20804	1.36302	0.18419	1.68962	10.691	20.838	55.6956	72.4344	39.9148	2.02115	0.558649	0.00029698
	peak130	embryo	intergenic	PXYLP1(dist=19496),SPSB4(dist=34459)	chr1:127796783-127797013	0.17892	0.18749	0.13041	0.0988	0.165	1.05814	0.15968	0.66842	11.8789	8.10368	54.8388	32.6353	26.8642	2.13016	0.679866	0.00172912
	peak131	embryo	intronic	SPSB4	chr1:127872267-127872822	0.21856	0.34819	0.3114	0.61253	0.28085	1.66791	0.28222	1.54108	17.8184	21.9957	50.5545	42.9831	33.3379	1.23103	0.562798	0.0287185
	peak132	embryo	exonic	RBP1	chr1:129556610-129557051	0.1441	0.24106	0.17981	0.35566	0.12016	0.62771	0.12477	0.85409	19.0063	21.9957	44.5565	54.1268	34.9213	1.26733	0.551115	0.021472
	peak133	embryo	exonic	COPB2	chr1:129706981-129707867	0.1216	0.24106	0.15491	0.15807	0.16823	0.5739	0.16116	1.26257	22.5699	11.5767	29.1331	62.0867	31.3416	1.42148	0.639862	0.0263138
	peak134	embryo	intergenic	TRNAW-CCA(dist=2923),PIK3CB(dist=72733)	chr1:130219496-130220401	0.08952	0.29462	0.11539	0.37542	0.15388	0.93259	0.19013	2.3766	38.0125	37.0454	51.4114	98.7019	56.2928	1.00196	0.469337	0.0327738
	peak135	embryo	exonic	ARMC8	chr1:130930261-130931203	0.11303	0.29462	0.18653	0.59277	0.13845	1.094	0.13368	0.98406	30.8852	35.8877	67.6916	58.1067	48.1428	0.91278	0.464991	0.0496452
	peak136	embryo	exonic	DBR1	chr1:130942890-130943205	0.11892	0.34819	0.11026	0.23711	0.1155	0.86086	0.13406	0.96549	34.4489	24.311	63.4073	57.3108	44.8695	1.03938	0.487698	0.0330728
	peak137	embryo	intergenic	TRNAG-CCC(dist=7541),IL20RB(dist=498991)	chr1:131668148-131668392	0.09749	0.1607	0.09484	0.19759	0.15065	0.73531	0.1452	1.00263	19.0063	23.1534	41.1291	54.9228	34.5529	1.18836	0.556657	0.0327763
	peak138	embryo	exonic	PCCB	chr1:133023885-133024566	0.09857	0.10714	0.10275	0.21735	0.16392	1.27335	0.15782	0.53845	11.8789	24.311	65.9779	27.0634	32.3078	1.35821	0.646834	0.0357475
	peak139	embryo	intergenic	PPP2R3A(dist=591891),EPHB1(dist=144542)	chr1:133941915-133942479	0.13606	0.64282	0.1474	0.57301	0.18186	1.81138	0.25177	3.36066	55.8309	43.9914	84.8287	105.866	72.6292	0.935254	0.388994	0.0162039
	peak140	embryo	exonic	KY	chr1:134699561-134699893	0.11356	0.21427	0.11895	0.19759	0.18688	1.99073	0.16785	1.37397	21.3821	18.5227	90.8267	64.4746	48.8015	1.95997	0.496491	7.89229e-05
	peak141	embryo	intronic	AMOTL2	chr1:134954754-134955269	0.16713	0.26784	0.18336	0.19759	0.20768	1.34509	0.17565	0.87266	19.0063	11.5767	54.8388	39.0032	31.1062	1.61811	0.608372	0.00782005
	peak142	adult	intergenic	AMOTL2(dist=27180),RYK(dist=89409)	chr1:134993058-134993329	0.33052	0.88387	0.55009	3.1812	0.16715	0.23315	0.1983	0.33421	30.8852	65.9871	11.1391	12.7357	30.1868	-2.02041	0.634054	0.00144011
	peak143	embryo	intergenic	AMOTL2(dist=49314),RYK(dist=67209)	chr1:135015192-135015529	0.08999	0.37498	0.08952	0.19759	0.08952	0.91466	0.09469	0.74269	48.7036	25.4687	87.3993	62.0867	55.9146	1.01161	0.469041	0.0310249
	peak144	embryo	intergenic	SLCO2A1(dist=7172),RAB6B(dist=37205)	chr1:135431166-135431523	0.11303	0.1607	0.12606	0.17783	0.16141	0.66358	0.14408	0.76126	16.6305	16.2074	35.1311	41.3911	27.34	1.2212	0.616989	0.0477842
	peak145	embryo	exonic	RAB6B	chr1:135468355-135468853	0.28552	0.80352	0.49793	1.89687	0.28444	2.99506	0.3253	2.58084	33.261	43.9914	89.9699	62.8826	57.5262	0.98253	0.44286	0.0265137
	peak146	embryo	exonic	RAB6B	chr1:135523184-135523612	0.09267	0.26784	0.12804	0.27663	0.15675	0.9864	0.17602	1.37397	33.261	24.311	53.1251	62.0867	43.1959	1.00231	0.495797	0.0432162
	peak147	embryo	intronic	LOC525947	chr1:135684673-135684923	0.08952	0.08035	0.09168	0.13831	0.1137	0.59184	0.09729	0.46418	9.50313	17.365	44.5565	37.4112	27.209	1.60656	0.644711	0.0127057
	peak148	embryo	intronic	CPNE4	chr1:137667831-137668117	0.08952	0.21427	0.08952	0.11855	0.09039	0.78912	0.13665	1.2997	27.3215	15.0497	74.5465	75.6184	48.134	1.82754	0.498895	0.000249104
	peak149	embryo	exonic	PSMG1	chr1:139238108-139238503	0.09214	0.13392	0.08952	0.17783	0.08952	0.89672	0.10583	0.64985	16.6305	21.9957	85.6856	48.5549	43.2167	1.79464	0.539189	0.000873422
	peak150	embryo	exonic	BACE2	chr1:141380772-141381597	0.21374	0.08035	0.35882	0.27663	0.56709	1.39889	0.52434	1.91242	3.56368	8.10368	20.5645	28.6554	15.2218	2.07461	0.884729	0.0190316
	peak151	embryo	intronic	ZBTB21	chr1:142252948-142253515	0.08952	0.08035	0.08952	0.25687	0.08952	0.71738	0.08952	0.85409	9.50313	32.4147	68.5485	75.6184	46.5212	1.77897	0.55068	0.00123576
	peak152	embryo	intronic	ABCG1	chr1:142503852-142504353	0.08952	0.37498	0.08952	0.17783	0.08952	0.87879	0.08952	0.63129	48.7036	21.9957	83.9719	55.7188	52.5975	0.983095	0.497023	0.0479327
	peak153	embryo	exonic	NDUFV3	chr1:143120139-143120681	0.08952	0.26784	0.08952	0.31614	0.08967	1.00433	0.08952	0.64985	34.4489	40.5184	95.9679	57.3108	57.0615	1.02977	0.454918	0.023596
	peak154	embryo	intergenic	CRYAA(dist=69639),LOC112448267(dist=56517)	chr1:143389562-143389931	0.08952	0.18749	0.08952	0.15807	0.08952	1.32715	0.08952	0.68699	23.7578	19.6804	126.815	60.4947	57.6869	2.10736	0.503103	2.80525e-05
	peak155	adult	intergenic	SIK1(dist=99709),HSF2BP(dist=17341)	chr1:143623691-143624317	0.12106	0.48211	0.09998	0.4347	0.10151	0.19728	0.15114	0.25994	46.3278	49.7797	16.2803	13.5317	31.4799	-1.69043	0.575549	0.00331329
	peak156	embryo	exonic	PWP2	chr1:144133905-144134276	0.08952	0.45533	0.08952	0.53349	0.12482	1.90106	0.08952	1.0769	59.3946	68.3024	130.242	95.5179	88.3643	0.820639	0.35766	0.0217637
	peak157	embryo	UTR3	ICOSLG(XM_005202043.4:c.*1970_*1545delins0,XM_002685127.5:c.*2134_*1709delins0)	chr1:144224466-144224891	0.08952	0.13392	0.08952	0.13831	0.08952	0.73531	0.08952	0.74269	16.6305	17.365	70.2622	65.2706	42.3821	1.99482	0.520652	0.000127426
	peak158	embryo	exonic	ICOSLG	chr1:144234588-144235260	0.08952	0.34819	0.08952	0.49398	0.08952	1.14781	0.08952	1.28114	45.1399	63.6718	109.678	113.826	83.0787	1.03764	0.366288	0.00461365
	peak159	embryo	exonic	UBE2G2	chr1:144684101-144684748	0.08952	0.18749	0.08952	0.15807	0.08952	0.50217	0.08952	0.63129	23.7578	19.6804	47.9839	55.7188	36.7852	1.25655	0.536661	0.0192109
	peak160	embryo	intronic	FAM207A	chr1:144817547-144817965	0.08952	0.24106	0.08952	0.27663	0.10294	0.84292	0.09692	0.83552	30.8852	34.73	69.4053	68.4545	50.8688	1.0707	0.452598	0.0179976
	peak161	embryo	intronic	PCBP3	chr1:145491785-145492347	0.08952	0.21427	0.08952	0.25687	0.13307	2.04453	0.09024	1.1326	27.3215	32.4147	131.099	99.4978	72.5833	1.94724	0.409887	2.02723e-06
	peak162	embryo	intronic	C1H21orf58,PCNT	chr1:146001990-146002380	0.08952	0.10714	0.08952	0.37542	0.08952	0.68151	0.08952	1.28114	13.0668	47.4644	65.121	113.826	59.8694	1.56218	0.533565	0.00341356
	peak163	embryo	exonic	DIP2A	chr1:146121435-146122158	0.08952	0.18749	0.08952	0.13831	0.08952	0.64564	0.08952	0.98406	23.7578	17.365	61.6936	86.7621	47.3947	1.85418	0.502864	0.000226707
	peak164	embryo	exonic	PRMT2	chr1:146319823-146320940	0.08952	0.37498	0.08952	0.57301	0.09075	1.5065	0.10843	1.85672	48.7036	74.0908	142.238	136.113	100.286	1.17936	0.343073	0.000586795
	peak165	embryo	exonic	PRMT2	chr1:146319823-146321001	0.08952	0.1607	0.08952	0.17783	0.12877	1.54237	0.10398	0.92836	20.1942	21.9957	101.966	70.8425	53.7495	2.03282	0.478241	2.13183e-05
	peak166	embryo	exonic	MORC3	chr1:148604606-148605710	0.08952	0.58925	0.08952	0.31614	0.10868	1.63204	0.12477	2.13523	77.213	40.5184	128.528	136.113	95.5932	1.1703	0.36907	0.00151941
	peak167	embryo	intergenic	HLCS(dist=9050),RIPPLY3(dist=17186)	chr1:149241343-149241910	0.08952	0.40176	0.08952	0.39518	0.11299	1.47063	0.11252	1.1883	52.2672	50.9374	111.391	83.5782	74.5435	0.916799	0.383644	0.0168614
	peak168	embryo	intronic	DYRK1A	chr1:149633744-149634082	0.08952	0.45533	0.0901	0.61253	0.11299	1.45269	0.12626	1.80102	59.3946	77.5638	109.678	113.03	89.9164	0.700848	0.346459	0.0430846
	peak169	adult	intergenic	ETS2(dist=49845),PIK3R4(dist=244219)	chr1:151231478-151231913	0.14249	1.41956	0.18969	2.01542	0.11801	0.5201	0.12737	0.44561	117.601	122.713	37.7017	27.0634	76.2698	-1.89451	0.385558	8.93819e-07
	peak170	embryo	intronic	COLQ	chr1:152491803-152492070	0.08952	0.24106	0.08952	0.47422	0.08952	0.66358	0.08952	1.31827	30.8852	60.1987	63.4073	117.009	67.8752	0.986215	0.458913	0.0316326
	peak171	embryo	exonic	COLQ	chr1:152524285-152524640	0.08952	0.1607	0.08952	0.07904	0.08952	0.80705	0.08952	1.16973	20.1942	9.26135	77.117	103.478	52.5126	2.62021	0.521392	5.02324e-07
	peak172	adult	intronic	ANKRD28	chr1:152769491-152769855	0.11142	0.61603	0.19838	1.56096	0.11873	0.50217	0.1166	0.66842	65.334	90.2981	35.9879	45.371	59.2478	-0.934916	0.426696	0.0284475
	peak173	adult	intronic	PLCL2	chr1:153951100-153951759	0.11035	0.6696	0.14424	1.16578	0.11012	0.30489	0.09952	0.40848	71.2735	92.6135	23.1351	32.6353	54.9143	-1.55296	0.449926	0.00055727
	peak174	embryo	intronic	EFHB	chr1:157132775-157133185	0.08952	0.53568	0.08952	0.92867	0.08952	1.84725	0.09692	2.11666	70.0856	119.24	176.512	173.524	134.84	0.885407	0.311932	0.00453322
	peak175	embryo	intronic	EFHB	chr1:157179068-157179484	0.08952	0.13392	0.08952	0.17783	0.10438	0.50217	0.09209	0.77982	16.6305	21.9957	41.1291	66.8626	36.6545	1.48387	0.562968	0.00839406
	peak176	embryo	intergenic	SGO1(dist=43519),ZNF596(dist=35696)	chr1:157454697-157455416	0.16392	1.23207	0.20391	2.19325	0.18186	4.03526	0.24434	4.92031	89.0919	123.871	189.365	159.993	140.58	0.712796	0.292633	0.0148588
	peak177	embryo	exonic	NIPA1	chr2:989366-989806	0.08952	0.1607	0.08952	0.07904	0.09254	0.62771	0.10361	0.83552	20.1942	9.26135	57.4093	63.6786	37.6359	2.04262	0.575021	0.000381955
	peak178	embryo	exonic	TUBGCP5	chr2:1282979-1283638	0.08952	0.05357	0.08952	0.11855	0.09111	0.73531	0.09321	0.63129	5.93946	15.0497	68.5485	53.3308	35.7171	2.53322	0.618859	4.25151e-05
	peak179	embryo	exonic	TUBGCP5	chr2:1283154-1283638	0.08952	0.21427	0.08952	0.53349	0.08952	1.0402	0.09432	0.92836	27.3215	68.3024	99.3953	78.0063	68.2564	0.889083	0.453042	0.0497074
	peak180	embryo	ncRNA_exonic	TRNAE-UUC	chr2:1313407-1313763	0.09374	0.13392	0.08952	0.15807	0.10079	0.69945	0.11957	0.94693	16.6305	19.6804	59.1231	62.8826	39.5791	1.74805	0.530016	0.000973375
	peak181	adult	exonic	CCDC115	chr2:1318101-1318502	0.10928	0.45533	0.11539	0.98795	0.12698	0.50217	0.12886	0.50131	48.7036	98.4018	33.4174	30.2473	52.6925	-1.20981	0.481518	0.011988
	peak182	embryo	exonic	PTPN18	chr2:1333761-1334223	0.08952	0.13392	0.08952	0.11855	0.11801	0.59184	0.13331	0.74269	16.6305	15.0497	42.8428	43.7791	29.5755	1.45157	0.59902	0.0153827
	peak183	embryo	exonic	PTPN18	chr2:1333761-1334522	0.09642	0.24106	0.08952	0.21735	0.16249	1.16574	0.22466	1.89386	29.6973	27.784	60.8368	66.8626	46.2952	1.15213	0.475498	0.0153926
	peak184	embryo	exonic	PTPN18	chr2:1351486-1351838	0.0991	0.10714	0.08952	0.05928	0.1051	0.62771	0.12254	0.61272	11.8789	6.94601	50.5545	39.7991	27.2946	2.26448	0.671164	0.000740941
	peak185	embryo	intronic	ARHGEF4	chr2:1850800-1851110	0.0991	0.21427	0.08952	0.17783	0.18795	1.23748	0.26588	2.1538	24.9457	21.9957	55.6956	64.4746	41.7779	1.35707	0.506153	0.00733709
	peak186	embryo	intergenic	PLEKHB2(dist=1984234),HS6ST1(dist=232893)	chr2:3954031-3954495	0.08952	0.13392	0.08952	0.19759	0.08952	0.91466	0.11512	1.11403	16.6305	25.4687	87.3993	76.4143	51.4782	1.95817	0.481618	4.78654e-05
	peak187	embryo	intergenic	HS6ST1(dist=19590),UGGT1(dist=52624)	chr2:4244236-4244848	0.09482	0.26784	0.08952	0.19759	0.08952	0.5739	0.09506	1.0769	33.261	25.4687	54.8388	89.9461	50.8786	1.30402	0.4836	0.00700738
	peak188	embryo	exonic	POLR2D	chr2:4623165-4623686	0.08952	0.72317	0.11737	1.2053	0.10868	2.0266	0.17565	3.63917	95.0313	118.082	159.375	164.768	134.314	0.604613	0.286556	0.0348641
	peak189	embryo	exonic	SFT2D3	chr2:4790214-4790833	0.08952	0.5089	0.09682	0.71132	0.15388	2.58257	0.1374	2.1538	66.5219	84.5098	143.095	124.173	104.575	0.822318	0.325871	0.011621
	peak190	embryo	exonic	SFT2D3	chr2:4790912-4791344	0.08952	0.18749	0.08952	0.23711	0.11657	0.96846	0.09432	0.63129	23.7578	30.0994	71.119	52.5349	44.3778	1.19735	0.496829	0.0159529
	peak191	embryo	intronic	MYO7B	chr2:4979162-4979377	0.08952	0.02678	0.08952	0.05928	0.10617	1.63204	0.08952	0.55702	2.37578	6.94601	131.099	49.3509	47.4429	4.26721	0.732473	5.68529e-09
	peak192	embryo	exonic	PROC	chr2:5107410-5107702	0.08952	0.85709	0.08952	0.39518	0.14563	2.69017	0.11586	1.81959	112.85	50.9374	157.661	124.969	111.604	0.787948	0.371037	0.0337004
	peak193	embryo	intergenic	PROC(dist=26657),MAP3K2(dist=10488)	chr2:5139269-5139950	0.08952	0.10714	0.08952	0.13831	0.08952	0.48423	0.08952	0.35278	13.0668	17.365	46.2702	31.0433	26.9363	1.3429	0.637952	0.0352899
	peak194	embryo	intronic	BIN1	chr2:5427967-5428453	0.08952	0.24106	0.08952	0.39518	0.09398	1.66791	0.08952	0.77982	30.8852	50.9374	151.663	69.2505	75.6841	1.43006	0.45528	0.0016834
	peak195	embryo	intronic	BIN1	chr2:5433603-5434073	0.08952	0.45533	0.08952	0.31614	0.12016	1.25541	0.11957	1.67105	59.3946	40.5184	89.113	110.642	74.9169	1.00122	0.39086	0.0104193
	peak196	embryo	exonic	NEMP2	chr2:5786132-5786899	0.08952	0.26784	0.09287	0.47422	0.16894	1.66791	0.16896	1.85672	34.4489	59.0411	83.9719	86.7621	66.056	0.867636	0.417066	0.0374952
	peak197	embryo	exonic	WDR75	chr2:6975790-6976245	0.09053	0.48211	0.10867	0.65205	0.10007	1.5603	0.16339	2.17236	62.9583	69.4601	132.813	105.07	92.5752	0.844053	0.344633	0.0143199
	peak198	embryo	exonic	ZSWIM2	chr2:9491288-9491911	0.08952	0.18749	0.08952	0.21735	0.12554	1.39889	0.10398	1.1326	23.7578	27.784	95.111	85.9661	58.1548	1.81188	0.442649	4.2535e-05
	peak199	embryo	exonic	FAM171B	chr2:9632892-9633748	0.08952	0.18749	0.08952	0.21735	0.08952	0.93259	0.10732	1.1326	23.7578	27.784	89.113	83.5782	56.0583	1.74359	0.44787	9.89814e-05
	peak200	embryo	exonic	ZC3H15	chr2:9858910-9859645	0.08952	0.10714	0.08952	0.11855	0.08952	0.44836	0.08952	0.63129	13.0668	15.0497	42.8428	55.7188	31.6695	1.80992	0.597876	0.00246794
	peak201	embryo	exonic	NUP35	chr2:13457969-13458418	0.08952	0.10714	0.08952	0.0988	0.08952	0.34076	0.08952	0.68699	13.0668	12.7344	32.5605	60.4947	29.7141	1.85251	0.639763	0.00378412
	peak202	adult	exonic	DUSP19	chr2:13489885-13490936	0.08952	0.58925	0.10314	0.37542	0.08952	0.23315	0.08952	0.1671	77.213	41.6761	22.2783	14.3277	38.8737	-1.70189	0.557165	0.00225399
	peak203	embryo	exonic	SSFA2	chr2:14690536-14691461	0.08952	0.05357	0.08952	0.0988	0.08952	0.68151	0.10732	1.59678	5.93946	12.7344	65.121	117.805	50.4001	3.28968	0.587215	2.11681e-08
	peak204	embryo	exonic	SSFA2	chr2:14690646-14691461	0.08952	0.18749	0.08952	0.17783	0.09864	0.4663	0.12217	1.22544	23.7578	21.9957	40.2722	79.5983	41.406	1.39168	0.545134	0.0106824
	peak205	embryo	exonic	FKBP7	chr2:18418454-18418802	0.08952	0.32141	0.08952	0.17783	0.08967	0.71738	0.10323	0.87266	41.5762	21.9957	68.5485	66.8626	49.7457	1.09251	0.481383	0.0232361
	peak206	embryo	exonic	TTC30B	chr2:19325330-19325997	0.09267	0.1607	0.08952	0.19759	0.09541	0.48423	0.09692	0.70555	20.1942	25.4687	42.8428	57.3108	36.4541	1.13345	0.542415	0.0366508
	peak207	adult	intronic	NFE2L2	chr2:19616287-19616631	0.16713	1.04458	0.24659	1.22506	0.16536	0.5201	0.13517	0.42705	73.6493	56.7257	26.5625	24.6755	45.4033	-1.3475	0.479968	0.00499315
	peak208	embryo	exonic	NFE2L2	chr2:19616792-19617812	0.09803	0.21427	0.08952	0.17783	0.12267	0.64564	0.09246	0.64985	24.9457	21.9957	44.5565	55.7188	36.8042	1.09622	0.534253	0.0401814
	peak209	embryo	exonic	HNRNPA3	chr2:19663176-19664032	0.08952	0.08035	0.08952	0.13831	0.08952	0.44836	0.11363	0.42705	9.50313	17.365	42.8428	29.4514	24.7906	1.42489	0.675152	0.0348176
	peak210	embryo	intergenic	HNRNPA3(dist=680159),MTX2(dist=224176)	chr2:20343841-20344290	0.10232	0.26784	0.08952	0.19759	0.12482	1.11194	0.15671	1.65248	30.8852	25.4687	76.2602	83.5782	54.0481	1.50499	0.450677	0.000839592
	peak211	embryo	intergenic	HNRNPA3(dist=763594),MTX2(dist=140742)	chr2:20427276-20427724	0.09267	0.18749	0.09366	0.0988	0.09326	0.62771	0.11252	0.96549	23.7578	11.5767	57.4093	67.6585	40.1006	1.82652	0.550923	0.000915198
	peak212	embryo	exonic	HOXD1	chr2:20725954-20726647	0.11142	0.21427	0.10709	0.11855	0.32713	1.72171	0.3602	2.02383	22.5699	12.7344	44.5565	44.575	31.109	1.33787	0.595098	0.0245667
	peak213	embryo	exonic	SP3	chr2:22797614-22798089	0.0916	0.24106	0.08952	0.15807	0.15101	0.91466	0.15894	1.16973	30.8852	19.6804	51.4114	58.1067	40.0209	1.11668	0.520855	0.0320377
	peak214	embryo	exonic	CDCA7	chr2:23353136-23354059	0.08952	0.05357	0.08952	0.13831	0.08952	0.32282	0.09618	0.42705	5.93946	17.365	30.8468	35.0232	22.2936	1.49627	0.72761	0.0397416
	peak215	adult	intronic	RAPGEF4	chr2:23628604-23629075	0.10553	0.56247	0.13278	0.73108	0.13451	0.25108	0.16191	0.46418	62.9583	63.6718	15.4234	22.2875	41.0852	-1.74454	0.512553	0.000664979
	peak216	embryo	exonic	PDK1	chr2:24068445-24069252	0.08952	0.18749	0.08952	0.07904	0.08952	0.44836	0.08952	0.42705	23.7578	9.26135	42.8428	37.4112	28.3183	1.28343	0.643837	0.0462163
	peak217	embryo	exonic	ITGA6	chr2:24179081-24179657	0.18749	0.24106	0.28334	0.47422	0.21629	1.63204	0.26365	2.2095	14.2547	18.5227	64.2642	66.0666	40.777	1.99045	0.532466	0.000185365
	peak218	embryo	exonic	METAP1D	chr2:24547864-24548261	0.08952	0.1607	0.08952	0.21735	0.14455	0.96846	0.14631	1.20687	20.1942	27.784	56.5525	65.2706	42.4503	1.34381	0.506365	0.00795846
	peak219	embryo	exonic	HAT1	chr2:24604594-24605012	0.1441	0.13392	0.13989	0.3359	0.22418	1.0402	0.21909	2.2652	10.691	27.784	39.4154	81.9862	39.9692	1.65693	0.600816	0.00581902
	peak220	embryo	exonic	TLK1	chr2:25271642-25272345	0.08952	0.13392	0.08952	0.0988	0.08952	0.5739	0.08952	0.55702	16.6305	12.7344	54.8388	49.3509	33.3886	1.82773	0.580892	0.00165286
	peak221	embryo	exonic	ERICH2	chr2:25694001-25694315	0.08952	0.37498	0.08952	0.27663	0.12124	1.39889	0.11363	1.00263	48.7036	34.73	98.5384	70.0465	63.0046	1.01456	0.427173	0.0175467
	peak222	embryo	exonic	UBR3	chr2:26517465-26517857	0.11785	0.24106	0.12369	0.21735	0.09936	0.89672	0.11289	0.51988	23.7578	19.6804	77.117	36.6152	39.2926	1.38709	0.565313	0.0141407
	peak223	adult	exonic	KLHL41	chr2:26750811-26751087	0.24802	1.44634	0.47106	3.51711	0.19692	0.80705	0.21538	1.16973	68.8977	85.6674	34.2742	42.9831	57.9556	-0.999418	0.425936	0.0189555
	peak224	embryo	exonic	CERS6	chr2:27711821-27712728	0.08952	0.21427	0.08952	0.15807	0.08952	0.43043	0.10212	1.26257	27.3215	19.6804	41.1291	97.9059	46.5092	1.56762	0.549124	0.00430673
	peak225	embryo	exonic	STK39	chr2:27870074-27870749	0.08952	0.13392	0.08952	0.07904	0.08952	0.34076	0.08952	0.90979	16.6305	9.26135	32.5605	80.3943	34.7117	2.1292	0.647239	0.00100309
	peak226	embryo	exonic	TTC21B	chr2:30336098-30336920	0.11892	0.21427	0.08952	0.0988	0.09003	0.71738	0.10435	0.64985	21.3821	12.7344	67.6916	49.3509	37.7897	1.77936	0.561038	0.00151623
	peak227	embryo	intergenic	SLC38A11(dist=81043),COBLL1(dist=1061)	chr2:31429899-31430205	0.08952	0.10714	0.08952	0.0988	0.08952	0.4663	0.08952	0.35278	13.0668	12.7344	44.5565	31.0433	25.3502	1.54984	0.658251	0.0185485
	peak228	embryo	exonic	GCA	chr2:34087418-34087848	0.14035	0.10714	0.17269	0.17783	0.22239	0.96846	0.17787	0.51988	8.31524	11.5767	36.8448	23.0835	19.9551	1.58841	0.748518	0.0338317
	peak229	embryo	intergenic	TBR1(dist=1621),PSMD14(dist=2736)	chr2:34969634-34970000	0.08952	0.24106	0.08952	0.19759	0.13487	1.20161	0.12106	0.96549	30.8852	25.4687	76.2602	62.8826	48.8742	1.30393	0.471101	0.00564298
	peak230	embryo	exonic	RBMS1	chr2:35855459-35856061	0.12589	0.21427	0.13397	0.35566	0.27798	1.88312	0.29819	2.35804	20.1942	30.0994	57.4093	62.8826	42.6464	1.25718	0.505314	0.0128491
	peak231	adult	exonic	RBMS1	chr2:36070807-36071087	0.26034	0.96423	0.47106	1.62024	0.19226	0.32282	0.20424	0.44561	43.952	39.3607	13.7097	16.7156	28.4345	-1.45155	0.599789	0.0155162
	peak232	embryo	exonic	CD302	chr2:36553489-36554092	0.08952	0.13392	0.08952	0.19759	0.09039	0.44836	0.09098	0.77982	16.6305	25.4687	41.9859	67.6585	37.9359	1.38114	0.555793	0.0129553
	peak233	adult	intronic	ACVR1	chr2:38555322-38555667	0.18213	1.12493	0.25884	2.31181	0.10151	0.26902	0.12663	0.29708	72.4614	103.032	22.2783	18.3076	54.0199	-2.11466	0.464569	5.3171e-06
	peak234	embryo	exonic	LOC112442205	chr2:39888534-39889000	0.14196	0.5089	0.10156	0.4347	0.14168	1.23748	0.1775	1.87529	41.5762	48.6221	74.5465	83.5782	62.0807	0.809899	0.409934	0.0481906
	peak235	adult	intronic	NR4A2	chr2:39895888-39896342	0.1532	0.88387	0.27426	2.52916	0.08952	0.30489	0.08952	0.42705	67.7098	106.505	29.1331	37.4112	60.1899	-1.38745	0.438305	0.00154816
	peak236	embryo	exonic	RPRM	chr2:42650929-42651568	0.09214	0.24106	0.08952	0.15807	0.14383	1.72171	0.15671	2.71081	30.8852	19.6804	101.966	136.909	72.3601	2.24259	0.428323	1.64322e-07
	peak237	embryo	exonic	CACNB4	chr2:44072815-44073271	0.08952	0.05357	0.08952	0.15807	0.08952	0.55597	0.08952	0.33421	5.93946	19.6804	53.1251	29.4514	27.0491	1.68363	0.703032	0.016629
	peak238	adult	intronic	NEB	chr2:44449972-44450295	0.28391	1.36599	0.59396	3.00337	0.15746	0.34076	0.1348	0.22281	57.0188	57.8834	17.994	12.7357	36.408	-1.90579	0.545763	0.000479466
	peak239	embryo	exonic	KIF5C	chr2:47257436-47257772	0.17195	0.18749	0.22565	0.39518	0.14455	0.84292	0.16265	1.03976	11.8789	19.6804	49.6976	50.1469	32.851	1.65989	0.585706	0.004597
	peak240	embryo	exonic	DARS	chr2:61390244-61391226	0.08952	0.18749	0.08952	0.27663	0.08952	0.66358	0.09321	0.77982	23.7578	34.73	63.4073	66.0666	46.9904	1.14547	0.479486	0.0168965
	peak241	embryo	exonic	MCM6	chr2:61489422-61489977	0.08952	0.13392	0.08952	0.0988	0.08952	0.60977	0.10509	0.51988	16.6305	12.7344	58.2662	39.0032	31.6585	1.7276	0.603825	0.00422172
	peak242	embryo	exonic	UBXN4	chr2:61617110-61617968	0.10606	0.32141	0.14266	0.4347	0.17038	1.34509	0.14854	1.22544	35.6368	34.73	66.8348	65.2706	50.618	0.908706	0.450194	0.0435415
	peak243	embryo	exonic	UBXN4	chr2:61617130-61617968	0.18267	0.26784	0.35764	0.31614	0.15854	0.60977	0.18901	0.94693	16.6305	9.26135	32.5605	39.7991	24.5629	1.48526	0.672329	0.0271655
	peak244	embryo	exonic	RAB3GAP1	chr2:62238169-62238932	0.08952	0.05357	0.08952	0.15807	0.09972	0.60977	0.11215	1.20687	5.93946	19.6804	52.2682	85.1702	40.7645	2.42037	0.607235	6.72283e-05
	peak245	embryo	exonic	TMEM163	chr2:62513136-62513822	0.13338	0.37498	0.12172	0.57301	0.14312	1.6141	0.15151	1.52251	33.261	54.4104	95.9679	79.5983	65.8094	0.999934	0.419143	0.0170483
	peak246	embryo	intronic	MGAT5	chr2:62830840-62831150	0.11196	0.13392	0.13515	0.23711	0.14097	0.84292	0.18196	0.85409	13.0668	19.6804	50.5545	36.6152	29.9792	1.41008	0.608554	0.0204985
	peak247	embryo	intronic	NCKAP5	chr2:64803636-64804079	0.13713	0.32141	0.13594	0.25687	0.16428	0.87879	0.19533	1.39254	27.3215	20.838	45.4134	56.5148	37.5219	1.08324	0.532005	0.0417349
	peak248	embryo	exonic	CCDC93	chr2:69663721-69664680	0.09482	0.10714	0.14543	0.23711	0.09469	0.41249	0.10732	0.89123	13.0668	18.5227	36.8448	66.0666	33.6252	1.70438	0.601636	0.0046126
	peak249	embryo	intergenic	INSIG2(dist=61958),EN1(dist=764732)	chr2:69841314-69841667	0.13178	0.21427	0.16914	0.27663	0.08952	0.39456	0.13146	1.00263	19.0063	18.5227	37.7017	60.4947	33.9313	1.38927	0.575716	0.0158169
	peak250	embryo	exonic	C2H2orf76	chr2:71192130-71192501	0.08952	0.13392	0.08952	0.0988	0.08952	0.35869	0.08952	0.50131	16.6305	12.7344	34.2742	43.7791	26.8545	1.4121	0.633538	0.0258204
	peak251	adult	intergenic	TMEM177(dist=43637),PTPN4(dist=20854)	chr2:71525875-71526151	0.2057	0.77674	0.30587	1.2053	0.12339	0.28695	0.12849	0.37134	43.952	45.1491	19.7077	22.2875	32.7741	-1.08442	0.551754	0.0493665
	peak252	embryo	intergenic	INHBB(dist=348131),GLI2(dist=99408)	chr2:72461784-72462271	0.11249	0.21427	0.10472	0.21735	0.18401	1.38096	0.1853	1.22544	22.5699	23.1534	64.2642	52.5349	40.6306	1.35225	0.51384	0.00849718
	peak253	embryo	intronic	CLASP1	chr2:73246626-73247633	0.11785	0.29462	0.0905	0.0988	0.10689	0.60977	0.12886	0.94693	28.5094	11.5767	48.8408	58.1067	36.7584	1.41879	0.575971	0.0137663
	peak254	embryo	exonic	TSN	chr2:73407993-73408632	0.26141	0.58925	0.54851	0.71132	0.1528	0.73531	0.16933	1.1883	26.1336	13.892	41.1291	55.7188	34.2184	1.27761	0.578726	0.0272709
	peak255	embryo	intergenic	TRNAE-UUC(dist=134709),LOC784679(dist=640756)	chr2:73586775-73587085	0.13499	0.18749	0.13001	0.11855	0.10725	0.44836	0.20164	1.33684	15.4426	10.419	35.1311	52.5349	28.3819	1.76385	0.639687	0.00582687
	peak256	embryo	intergenic	TRNAE-UUC(dist=358717),LOC784679(dist=416417)	chr2:73810783-73811424	0.1141	0.24106	0.11539	0.29639	0.22705	1.93693	0.23729	1.78245	24.9457	28.9417	72.8328	59.6987	46.6047	1.29715	0.481042	0.00700614
	peak257	embryo	intergenic	CNTNAP5(dist=1936867),GYPC(dist=19542)	chr2:78865205-78865591	0.10499	0.29462	0.08952	0.19759	0.1155	0.96846	0.13963	0.94693	33.261	25.4687	71.119	53.3308	45.7949	1.08318	0.487673	0.0263435
	peak258	embryo	intronic	GYPC	chr2:78895433-78895974	0.08952	0.21427	0.10275	0.35566	0.16105	1.32715	0.1088	1.00263	27.3215	39.3607	70.2622	73.2304	52.5437	1.10468	0.453899	0.0149426
	peak259	embryo	intergenic	GYPC(dist=100663),TEX51(dist=144967)	chr2:79034735-79035067	0.09053	0.32141	0.09287	0.31614	0.09218	0.91466	0.09544	0.81696	41.5762	39.3607	84.8287	67.6585	58.356	0.913142	0.426042	0.0320879
	peak260	embryo	exonic	DNAH7	chr2:84631758-84632415	0.12535	0.13392	0.17546	0.11855	0.09326	0.32282	0.10323	0.55702	11.8789	6.94601	29.1331	42.1871	22.5363	1.92481	0.722127	0.007688
	peak261	embryo	exonic	PGAP1	chr2:85507822-85508627	0.2807	0.21427	0.36475	0.3359	0.32497	0.96846	0.3279	1.41111	8.31524	10.419	24.8488	34.2273	19.4526	1.65714	0.751539	0.0274547
	peak262	embryo	exonic	PGAP1	chr2:85507923-85508645	0.13767	0.13392	0.1067	0.15807	0.12662	0.64564	0.12069	0.63129	10.691	16.2074	42.8428	41.3911	27.7831	1.64529	0.630629	0.00908161
	peak263	embryo	exonic	ANKRD44	chr2:85876594-85877610	0.10606	0.24106	0.08952	0.13831	0.12769	0.87879	0.16673	1.78245	26.1336	17.365	58.2662	84.3742	46.5348	1.71583	0.507968	0.000730603
	peak264	embryo	exonic	SF3B1	chr2:85984008-85984316	0.10017	0.26784	0.09563	0.17783	0.12088	1.00433	0.11475	0.87266	30.8852	20.838	71.119	60.4947	45.8342	1.34812	0.491902	0.0061321
	peak265	embryo	exonic	MARS2	chr2:86189424-86189748	0.09696	0.1607	0.08952	0.17783	0.10438	0.60977	0.09024	0.61272	19.0063	21.9957	49.6976	53.3308	36.0076	1.32905	0.541819	0.0141695
	peak266	embryo	exonic	PLCL1	chr2:86318956-86319808	0.11731	0.32141	0.08952	0.21735	0.1198	1.07607	0.16822	2.17236	32.0731	27.784	76.2602	102.682	59.6998	1.58131	0.439173	0.000317409
	peak267	embryo	intronic	AOX2	chr2:89377069-89377369	0.11035	0.32141	0.09524	0.23711	0.12841	1.07607	0.17379	1.85672	34.4489	27.784	71.119	84.3742	54.4315	1.32237	0.447861	0.00315079
	peak268	embryo	exonic	TMEM237	chr2:90194062-90194357	0.09857	0.08035	0.08952	0.17783	0.08952	0.50217	0.10361	0.50131	9.50313	21.9957	47.9839	38.2072	29.4225	1.44904	0.631755	0.0218092
	peak269	embryo	exonic	TMEM237	chr2:90194455-90195070	0.08952	0.18749	0.08952	0.15807	0.1198	0.78912	0.12143	0.89123	23.7578	19.6804	55.6956	58.1067	39.3101	1.39027	0.52127	0.00765132
	peak270	embryo	exonic	TMEM237	chr2:90194503-90195178	0.08952	0.10714	0.08952	0.13831	0.08952	0.55597	0.08952	0.51988	13.0668	17.365	53.1251	46.167	32.431	1.7046	0.585585	0.00360351
	peak271	embryo	exonic	SUMO1	chr2:90764197-90764957	0.08952	0.18749	0.08952	0.25687	0.08952	0.50217	0.09024	0.83552	23.7578	32.4147	47.9839	73.2304	44.3467	1.11014	0.505235	0.0280014
	peak272	embryo	exonic	NOP58	chr2:90786737-90787371	0.10821	0.26784	0.08952	0.17783	0.13774	1.00433	0.16822	1.44824	28.5094	21.9957	61.6936	68.4545	45.1633	1.36685	0.489552	0.00523751
	peak273	embryo	exonic	CYP20A1	chr2:91483337-91484019	0.14838	0.21427	0.13278	0.17783	0.28695	1.36302	0.27925	1.48538	16.6305	15.0497	40.2722	42.1871	28.5349	1.3806	0.607458	0.023041
	peak274	embryo	exonic	CYP20A1	chr2:91483359-91484059	0.10874	0.05357	0.13713	0.25687	0.24068	0.89672	0.23023	1.16973	4.75157	20.838	31.7037	39.7991	24.2731	1.4794	0.731505	0.0431341
	peak275	embryo	exonic	ABI2	chr2:91544746-91545518	0.08952	0.18749	0.08952	0.0988	0.08952	0.4663	0.08952	0.64985	23.7578	12.7344	44.5565	57.3108	34.5899	1.48378	0.577656	0.0102101
	peak276	embryo	exonic	EEF1B2	chr2:94489487-94490662	0.08952	0.21427	0.08952	0.11855	0.09362	0.55597	0.10398	0.81696	27.3215	15.0497	50.5545	62.0867	38.7531	1.41307	0.544181	0.00941268
	peak277	embryo	exonic	MDH1B	chr2:95064210-95064852	0.0916	0.13392	0.08952	0.07904	0.08952	0.34076	0.08952	0.46418	16.6305	9.26135	32.5605	40.5951	24.7619	1.50111	0.670877	0.0252511
	peak278	embryo	intronic	KLF7	chr2:95437466-95437789	0.11356	0.24106	0.08952	0.13831	0.18006	1.14781	0.18976	1.50394	24.9457	17.365	53.9819	62.8826	39.7938	1.46745	0.526801	0.00534313
	peak279	embryo	intergenic	KLF7(dist=169341),CREB1(dist=225898)	chr2:95638557-95638920	0.08952	0.10714	0.08952	0.0988	0.1815	0.71738	0.18939	1.33684	13.0668	12.7344	33.4174	55.7188	28.7343	1.79021	0.638606	0.00505812
	peak280	embryo	intergenic	LOC616092(dist=54679),MAP2(dist=134544)	chr2:97128502-97128883	0.08952	0.45533	0.0901	0.4347	0.19011	2.69017	0.1671	2.65511	59.3946	55.5681	120.817	125.765	90.3862	1.10124	0.343933	0.0013652
	peak281	embryo	exonic	UNC80	chr2:97594468-97595045	0.09321	0.48211	0.08952	0.37542	0.15962	2.61844	0.09172	1.2997	60.5825	47.4644	140.524	112.234	90.2012	1.22609	0.356877	0.000591247
	peak282	embryo	exonic	RPE	chr2:97826295-97826959	0.10606	0.29462	0.08952	0.17783	0.11227	0.69945	0.1348	1.20687	32.0731	21.9957	53.1251	70.8425	44.5091	1.19917	0.500154	0.0165029
	peak283	embryo	exonic	ACADL	chr2:98028905-98029345	0.08952	0.10714	0.08952	0.03952	0.08952	0.34076	0.10472	0.42705	13.0668	4.63067	32.5605	31.8393	20.5243	1.86698	0.76371	0.0145007
	peak284	embryo	exonic	SPAG16	chr2:101338274-101339178	0.08952	0.24106	0.08952	0.07904	0.08952	0.4663	0.10101	0.64985	30.8852	9.26135	44.5565	50.9429	33.9115	1.25347	0.617393	0.042329
	peak285	embryo	exonic	BARD1	chr2:102853713-102854654	0.08952	0.18749	0.08952	0.19759	0.08952	0.66358	0.08952	0.63129	23.7578	25.4687	63.4073	55.7188	42.0882	1.2743	0.501359	0.0110317
	peak286	embryo	exonic	FN1	chr2:103430326-103431177	0.09053	0.1607	0.08952	0.29639	0.09649	0.93259	0.10286	0.89123	20.1942	38.2031	82.2582	68.4545	52.2775	1.36542	0.477633	0.00425361
	peak287	embryo	exonic	PECR	chr2:104115976-104116676	0.08952	0.34819	0.08952	0.25687	0.08952	1.14781	0.08952	0.74269	45.1399	32.4147	109.678	65.2706	63.1257	1.17301	0.443806	0.00821591
	peak288	embryo	exonic	XRCC5	chr2:104134152-104134560	0.08952	0.29462	0.08952	0.27663	0.08952	0.9864	0.10101	1.50394	38.0125	34.73	94.2541	117.805	71.2005	1.54462	0.399357	0.000109842
	peak289	embryo	exonic	RPL37A	chr2:104487201-104487486	0.08952	0.21427	0.08952	0.15807	0.09685	0.89672	0.08952	0.64985	27.3215	19.6804	78.8307	57.3108	45.7858	1.5344	0.501039	0.00219548
	peak290	adult	intronic	TNS1	chr2:105906996-105908091	0.11464	0.5089	0.16519	1.02747	0.08952	0.26902	0.08952	0.1671	52.2672	71.7754	25.7057	14.3277	41.019	-1.63628	0.530631	0.00204478
	peak291	adult	intronic	TNS1	chr2:105933905-105934249	0.09321	0.61603	0.08952	0.45446	0.08952	0.16141	0.08952	0.18567	78.4009	57.8834	15.4234	15.9197	41.9068	-2.11966	0.517918	4.26454e-05
	peak292	embryo	intronic	TNS1	chr2:105954171-105954515	0.20999	0.21427	0.31061	0.11855	0.27834	0.66358	0.31416	1.20687	11.8789	3.473	19.7077	30.2473	16.3267	1.70721	0.861138	0.0474228
	peak293	adult	intronic	TNS1	chr2:105961695-105962520	0.08952	0.53568	0.09168	0.45446	0.08952	0.16141	0.08952	0.18567	70.0856	56.7257	15.4234	15.9197	39.5386	-2.01585	0.525332	0.000124397
	peak294	embryo	intronic	TNS1	chr2:105962736-105963215	0.1366	0.40176	0.15452	0.19759	0.1632	0.82499	0.21389	1.78245	34.4489	13.892	42.8428	66.0666	39.3126	1.17527	0.569947	0.039201
	peak295	adult	intronic	TNS1	chr2:105974965-105975490	0.13017	0.69639	0.20036	0.73108	0.08952	0.12554	0.08952	0.12997	62.9583	41.6761	11.996	11.1438	31.9435	-2.17705	0.596866	0.000264844
	peak296	embryo	exonic	ARPC2	chr2:106256281-106257262	0.17945	0.40176	0.16044	0.41494	0.21091	1.79345	0.21241	1.26257	26.1336	28.9417	72.8328	46.963	43.7178	1.11934	0.505056	0.0266732
	peak297	embryo	downstream	SLC11A1	chr2:106404378-106404713	0.14946	0.34819	0.18415	0.27663	0.13487	0.64564	0.14965	1.15117	27.3215	17.365	40.2722	60.4947	36.3634	1.17574	0.558046	0.0351279
	peak298	embryo	exonic	CNOT9	chr2:106533241-106533768	0.08952	0.18749	0.09445	0.0988	0.12375	0.82499	0.14594	1.0769	23.7578	11.5767	56.5525	58.1067	37.4984	1.70068	0.562234	0.00248742
	peak299	adult	exonic	PLCD4	chr2:106573498-106574088	0.14142	0.85709	0.2134	2.23277	0.09613	0.34076	0.08952	0.20424	71.2735	120.397	29.99	17.5116	59.7931	-2.01736	0.469493	1.73208e-05
	peak300	adult	intronic	ZNF142	chr2:106606902-106607509	0.09321	0.45533	0.10314	0.61253	0.08952	0.16141	0.08952	0.14854	57.0188	68.3024	15.4234	12.7357	38.3701	-2.15609	0.537977	6.12921e-05
	peak301	embryo	exonic	RNF25	chr2:106632293-106632838	0.08952	0.10714	0.08952	0.15807	0.08952	0.43043	0.09469	0.57558	13.0668	19.6804	41.1291	47.759	30.4088	1.43977	0.599034	0.0162392
	peak302	embryo	intergenic	STK36(dist=9632),TTLL4(dist=19528)	chr2:106669201-106669778	0.08952	0.26784	0.08952	0.27663	0.11837	1.39889	0.08952	1.00263	34.4489	34.73	101.109	89.1501	64.8595	1.45911	0.410854	0.000383178
	peak303	embryo	intronic	WNT6	chr2:106823148-106823439	0.14892	0.1607	0.20115	0.21735	0.15388	0.62771	0.20424	1.2997	11.8789	11.5767	34.2742	50.1469	26.9692	1.84896	0.652127	0.00457858
	peak304	embryo	intergenic	CFAP65(dist=4543),IHH(dist=7541)	chr2:106993250-106993521	0.12267	0.24106	0.1229	0.27663	0.15029	1.20161	0.15634	1.44824	22.5699	25.4687	67.6916	73.2304	47.2402	1.55247	0.480506	0.00123397
	peak305	embryo	exonic	RETREG2	chr2:107127691-107128324	0.14142	0.42855	0.14859	0.27663	0.19477	1.79345	0.16042	1.61535	35.6368	20.838	78.8307	79.5983	53.7259	1.48989	0.464453	0.00133737
	peak306	adult	exonic	TUBA4A	chr2:107203227-107203753	0.18856	0.6696	0.2051	0.73108	0.08952	0.12554	0.08952	0.12997	41.5762	40.5184	11.996	11.1438	26.3086	-1.82753	0.630254	0.0037355
	peak307	embryo	UTR3	DNAJB2(XM_024975649.1:c.*143_*376delins0,XM_005202857.3:c.*143_*376delins0,NM_001034592.1:c.*143_*376delins0)	chr2:107234157-107234390	0.08952	0.21427	0.08952	0.19759	0.11657	0.89672	0.08952	0.59415	27.3215	25.4687	65.121	52.5349	42.6115	1.15568	0.498515	0.0204359
[truncated: 4,012 more rows]

## Sheet: Table S4
	Table S4-A. Enrichment items of the 4,319 putative enhancers by GREAT functional annotation.
[truncated: 1,506 more rows]

[truncated: 4 more sheets: Table S5, Table S6, Table S7, Table S8]
